# Supplementary material for: Cancer-cell-secreted miR-204-5p induces leptin signalling pathway in white adipose tissue to promote cancer-associated cachexia
Source: Nat Commun. 2023 Aug 24;14:5179. doi: 10.1038/s41467-023-40571-9 (PMC10449837; doi:10.1038/s41467-023-40571-9)
Supplement: Supplementary file 4 — Source Data [file 41467_2023_40571_MOESM4_ESM.xlsx]

## Sheet: Figure 1
Fig 1d
Tumour-free							4T1/Ctrl							4T1/Rab27a KO							Tumour-free					231/Ctrl					231/Rab27a KD						Tumour-free	4T1/Ctrl	4T1/Rab27a KO	Dunnett multiple comparisons	Mean Diff.	95.00% CI of diff.	Below threshold?	Summary	Adjusted P Value
3.7852	3.9366	3.6114	4.0208	4.1684	4.7522	3.4372	6.365	4.73	5.2696	6.4648	5.3556	5.9192	5.478	4.727	4.588	4.9598	5.2288	4.1048	4.3184	5.2614	3.99	4.28043	4.39629	4.018	4.62971	5.2764	4.3922	6.7296	7.10557	6.3408	4.10471	4.45	3.93986	4.49086	4.2426	Night	3.36892	5.85754	4.80209	4T1/Ctrl vs Tumour Free	2.032	1.625 to 2.440	Yes	****	<0.0001
3.7952	4.7812	4.066	3.7154	4.3916	4.7972	3.9572	6.5762	6.0476	5.5602	6.4088	5.7676	5.6942	5.6362	5.5994	5.6588	5.8666	5.293	5.6192	5.0172	5.4296	5.19771	5.47057	5.73643	4.28014	4.67243	6.1986	6.0568	7.0602	7.47557	8.0368	4.38957	4.39714	4.63429	5.87814	4.7054		4.23688	5.09552	4.45857	4T1/Ctrl vs 4T1/Rab27a KO	0.7981	0.3906 to 1.206	Yes	***	0.0004
3.825	5.0738	3.651	3.1674	4.163	3.6904	3.266	6.6456	5.7318	5.4266	6.224	5.3748	5.5934	6.6196	4.5122	5.6806	5.734	4.8268	5.8434	4.9542	5.3544	5.35786	5.057	4.53729	4.332	4.64429	5.9934	5.4326	7.691	7.198	7.9874	4.30643	4.63186	4.87929	5.40429	4.6714		3.5155	5.52624	5.09067
3.9178	4.5398	3.8558	3.3084	3.4142	3.9816	3.1682	6.6618	5.6526	5.155	6.114	5.9394	5.8266	6.0624	5.2312	5.8256	5.6796	4.0896	5.7902	4.5032	5.3316	4.71343	4.76057	4.76829	4.57986	4.61771	5.4376	6.0064	7.6114	6.92814	7.754	4.85343	4.75014	4.67071	5.20143	4.176		3.01765	5.92391	4.89785
3.7202	4.3516	3.8224	3.0074	4.1086	4.0864	3.3766	6.6056	5.7174	5.0988	5.5824	5.641	5.908	5.7546	5.2172	5.3578	5.7034	5.2044	5.552	4.972	5.3568	5.02829	4.76614	5.48986	4.35643	4.63986	5.7564	5.0966	7.766	6.57429	7.565	4.30671	4.87214	4.56929	4.11257	4.2184		3.75963	5.54015	4.75309
3.156	4.7658	3.9016	2.7134	3.5656	3.6242	3.758	6.6736	5.5424	5.7704	6.298	5.521	5.7654	5.302	4.056	5.4672	5.8722	5.9284	5.3532	5.281	5.774	4.40314	5.86771	4.61214	4.85443	4.32357	6.0022	5.9728	7.2444	6.71671	6.9656	4.212	4.72129	4.12714	4.65943	4.2002		3.85142	5.4576	4.60002
3.659	4.5714	2.9998	2.856	4.237	3.8328	2.5458	6.8622	4.963	5.7182	5.8992	5.1552	4.9614	5.311	5.2776	5.599	5.4872	4.5988	3.6538	5.0952	5.7716	3.76929	5.79257	4.515	4.42429	3.84386	5.9018	5.1476	6.9916	5.96143	6.9664	4.558	4.67714	4.42914	5.072	4.7072		3.20838	5.78369	4.9955
3.5554	4.4406	2.9864	2.8298	3.5676	2.9514	2.64	4.798	4.0572	4.7072	5.1736	5.1932	5.668	5.609	4.1022	5.2906	3.932	3.502	5.3188	3.8648	5.6646	4.29629	4.19871	4.69371	3.958	3.53957	4.3052	5.545	8.1978	6.65571	7.4134	3.82586	4.27886	3.80214	4.21057	3.9542	Day	3.24846	4.90975	4.77018	4T1/Ctrl vs Tumour Free	1.816	1.315 to 2.318	Yes	****	<0.0001
2.9498	3.4348	2.824	3.062	2.5856	3.1442	1.9982	4.5842	5.0564	5.3276	5.7646	5.8304	4.9946	5.3136	5.2246	3.8048	5.213	3.844	4.5534	3.7708	3.9958	4.13429	4.96871	4.00843	3.95586	3.59214	5.1678	4.2666	7.365	5.386	5.956	3.93514	3.927	3.38429	4.583	4.7632		3.96833	4.64962	3.51993	4T1/Ctrl vs 4T1/Rab27a KO	1.008	0.5066 to 1.509	Yes	***	0.0003
2.951	4.0434	2.7484	1.9498	2.385	2.7404	2.3936	6.7232	3.9688	5.8512	5.8966	5.2842	6.021	6.135	4.4548	4.6966	5.7394	5.4316	4.194	4.3364	5.33	3.65343	5.496	3.16457	3.70257	4.35186	5.446	5.026	6.915	5.32871	5.9548	4.05414	3.86843	3.57614	3.65986	4.463		3.13413	5.40182	4.21809
2.512	3.3338	2.346	2.8888	3.525	3.51	3.6546	5.0206	3.842	4.5136	6.065	5.6506	5.104	6.3034	4.5718	3.5898	3.4906	5.3938	4.0648	3.4596	3.7708	3.20129	4.83514	3.42629	3.733	3.723	6.0842	6.0618	7.1052	5.30186	5.7902	4.22871	4.29871	4.00543	4.305	5.251		3.07992	5.68123	4.1985
3.0838	3.5458	2.86	2.2874	3.6486	4.22	3.0842	4.2396	4.408	4.6818	5.0886	5.0576	5.4296	5.3068	4.0826	4.7498	4.8916	3.941	4.2226	5.0096	3.723	3.201	3.54143	4.41786	4.71886	4.477	6.3132	5.923	6.2632	6.27714	7.052	4.91014	4.63143	4.92129	4.707	4.7532		3.46979	5.43483	4.47562
2.3774	4.4124	3.6616	2.3916	3.0482	3.2278	2.7418	5.4262	5.2768	4.8354	6.0008	5.3438	4.8102	5.1306	5.107	3.4964	3.736	3.46	3.7188	4.229	4.7554	4.03386	4.98086	4.69386	4.54357	3.76229	5.4084	4.44	6.7654	6.44529	6.2874	4.80971	4.46929	3.76243	4.22	4.2134		3.89637	4.90995	4.25144
2.7282	3.5376	3.326	2.2998	2.8602	4.6858	2.3986	4.7556	4.639	6.171	5.0074	5.4874	4.5884	5.491	4.1498	3.8248	4.0348	3.4714	4.174	3.6936	3.9984	3.24571	4.45529	4.998	4.94843	3.443	4.9982	4.2926	5.6314	5.67029	6.041	4.23214	3.75571	4.26014	4.25214	3.8502		3.24663	5.77168	4.27018
2.6346	3.793	2.4334	2.6686	3.2138	4.016	2.7382	4.742	3.8838	4.7864	5.269	4.974	4.7016	5.4284	4.2026	3.672	3.745	3.194	3.8468	3.9488	4.1484	3.27486	3.37386	3.63114	5.13886	3.27857	4.752	4.0918	6.0968	5.60943	6.2712	3.95571	3.96643	4.19557	3.896	3.9646		Tumour-free	231/Ctrl	231/Rab27a KD	Dunnett multiple comparisons	Mean Diff.	95.00% CI of diff.	Below threshold?	Summary	Adjusted P Value
2.6718	3.0642	2.4104	2.4862	2.6886	3.2154	2.434	4.0236	3.9608	5.1782	4.982	5.2082	4.3572	5.5196	4.508	3.4436	3.5444	3.3054	4.0106	3.7018	4.0722	3.42929	3.53357	3.59071	5.14986	3.06214	4.7244	4.2848	5.8694	5.37814	5.6948	4.22214	3.968	3.57829	3.96243	3.964	Night	3.99761	6.91958	4.31524	231/Ctrl vs Tumour Free	1.882	1.073 to 2.692	Yes	***	0.0002
3.1428	3.4356	2.4962	2.8284	2.824	3.5364	2.6172	4.1512	4.1556	4.7112	5.4748	5.8702	4.7332	5.667	4.2088	3.3676	3.7022	3.4834	3.7568	3.882	3.871	3.37686	3.19743	3.23943	4.48829	2.92914	4.9546	4.6086	5.8108	5.07814	5.931	4.18643	3.96929	3.80329	3.72429	3.6582		4.65713	7.16253	4.53876	231/Ctrl vs 231/Rab27a KD	1.819	1.009 to 2.629	Yes	***	0.0002
2.8112	3.3876	2.4294	2.3218	2.8734	3.379	2.4746	4.2922	4.2796	5.0464	4.9246	5.136	4.5826	5.232	5.0056	3.3752	3.5838	4.3002	3.883	4.1574	4.0434	3.31514	3.11143	2.865	3.03529	3.41514	4.7018	4.1054	5.9744	5.48129	5.8474	4.04057	3.647	3.77943	4.18586	3.9758		4.40219	5.50032	4.22039
2.7358	4.0588	2.714	2.7688	2.9374	4.0618	2.9494	4.8226	4.2156	4.949	5.5176	5.2416	4.7656	5.8422	4.2876	3.3676	4.327	3.6154	4.0982	4.0528	3.948	3.1	2.99029	2.669	2.83729	2.87614	4.9924	4.844	5.8914	5.713	6.2192	3.94986	3.59514	3.948	3.48329	3.7858		4.31638	6.4425	4.66537
2.887	3.5892	2.615	2.8336	2.9744	3.9654	3.062	4.683	4.01	4.8958	5.7634	5.309	4.7274	5.2852	4.8364	3.51	4.0958	4.09	4.1852	4.062	3.8272	3.38529	3.11	3.81729	4.02186	2.80271	4.9556	4.1054	6.319	4.82443	5.7056	4.01	3.25486	3.45329	4.04686	3.9322		4.55323	5.31332	4.50238
2.7206	3.68	2.5574	2.9096	3.1492	3.784	2.7922	4.8312	4.5946	5.0368	5.4374	5.2936	4.7458	5.7152	4.449	3.5748	3.602	3.526	4.5258	4.1406	4.1952	3.37014	2.97057	2.90657	3.29886	2.71557	4.9026	4.4698	5.324	4.89343	5.527	4.00914	3.10914	4.01429	3.84943	3.8664	Day	3.29913	6.16713	4.11773	231/Ctrl vs Tumour Free	2.057	1.358 to 2.755	Yes	****	<0.0001
3.1056	3.6124	3.1324	3.1318	3.2818	3.7586	3.4268	4.5664	4.3314	4.9332	5.7028	5.4378	5.0422	5.7108	4.4358	4.0244	3.9528	4.0242	4.8928	4.202	4.3132	3.00571	3.05129	2.79986	3.37714	3.04429	4.8626	4.5476	5.8626	4.39357	5.195	4.132	3.86743	4.02514	3.395	3.79		3.23065	6.15808	4.06116	231/Ctrl vs 231/Rab27a KD	1.4	0.7017 to 2.099	Yes	***	0.0006
3.928	4.429	3.6158	4.014	4.789	4.3008	4.2862	5.865	5.3644	5.7044	5.7078	5.5714	5.3278	5.6024	5.2408	3.9558	4.7632	5.1346	4.3482	4.8516	5.3552	3.34457	3.101	3.769	3.56971	3.20186	5.084	4.608	6.1202	5.09914	6.2206	3.98314	4.07971	3.42143	3.93143	4.0804		3.5021	4.93975	3.93379
4.0816	5.2814	4.0908	4.3122	4.8354	4.281	4.0952	6.8368	6.1214	6.5046	7.0424	5.8816	5.6158	6.5548	6.276	4.9314	6.027	5.6946	5.851	5.8006	5.8078	3.20043	2.94086	2.844	3.19686	3.81757	6.3188	5.7304	6.8284	5.55357	7.3124	4.06986	3.98957	3.84443	4.33757	4.394		3.64432	5.3888	4.03134
3.9936	5.0214	4.1468	4.0256	4.6596	4.7748	3.4834	6.484	6.037	6.8624	6.7302	5.9564	5.7408	6.1102	5.7794	4.8406	5.873	5.7094	5.959	5.1844	5.6378	3.35986	3.13757	3.20929	4.47357	4.18729	5.9676	5.7888	6.9218	5.92729	7.3476	4.46486	4.47657	4.71757	5.40229	4.197		3.19904	4.50412	4.01288
4.0756	5.276	4.2438	3.4218	4.5386	4.9514	4.2416	6.6256	6.0032	6.4374	6.212	5.2598	5.721	6.0046	5.3076	4.6888	5.9264	6.0594	5.969	5.41	5.7332	3.60543	3.31071	2.85214	4.974	4.63043	5.4818	5.5928	7.6854	7.32071	6.8932	4.53243	5.13029	4.24443	4.50957	4.248
4.22	5.0014	4.4882	3.9538	4.5458	4.7604	4.2226	6.4904	6.0402	6.4238	6.3754	5.2958	5.8626	5.6866	5.4078	4.9908	5.8542	6.2676	5.6418	5.8922	5.751	3.56243	4.19	3.83486	5.62929	4.82586	5.995	5.359	7.612	7.24657	7.3584	4.41471	5.526	4.12971	4.57843	4.3546
3.8918	4.8494	4.6144	3.2426	4.692	4.439	3.7388	6.4752	6.159	6.195	6.3594	5.9422	5.8396	6.1216	5.2822	4.8798	5.8812	6.1842	4.9102	5.842	5.7644	3.96414	4.88971	4.96686	5.48486	5.56043	5.0282	5.7988	7.6252	7.00043	7.3582	4.41529	5.55871	4.659	5.00829	5.1318
2.9172	4.7406	4.4362	3.288	4.4898	3.6424	2.9264	6.2172	5.85	5.1898	6.725	6.1784	5.8328	5.9364	4.105	4.6758	5.709	5.857	4.7168	4.8276	5.647	4.66229	5.04	5.13371	4.67671	5.719	6.0506	5.8462	7.2918	6.916	7.4828	4.44386	5.33929	4.699	5.83043	5.189
3.2532	4.492	4.0052	2.761	2.9666	3.5606	3.553	5.01	5.2192	6.0378	5.4474	5.4026	4.9972	6.414	5.7682	2.941	5.4946	3.977	4.776	4.1428	5.024	4.31557	4.98743	4.98	4.145	5.53029	4.8482	5.465	7.4654	6.886	7.169	4.03729	5.02786	4.10943	4.42971	4.4534
3.0136	3.3694	3.9262	2.5402	4.157	4.1368	3.149	6.165	5.3094	5.9848	5.856	5.346	4.8878	5.7866	5.3236	4.3068	4.548	4.047	3.6108	4.1114	5.2854	4.49486	5.141	5.36071	3.64057	5.179	5.473	4.0738	7.0844	6.70886	7.0686	4.35257	4.00829	3.69386	4.32257	3.9048
2.3706	3.914	3.1808	2.3148	2.854	3.1448	2.6244	5.721	4.5856	6.0906	5.4598	6.0796	5.1202	5.6264	4.103	3.064	4.9074	6.0056	4.2232	4.0354	4.494	3.18771	4.36986	5.46614	4.84557	4.97686	5.0608	4.0468	7.9656	6.49586	5.9984	3.91314	4.29643	3.95371	4.27043	4.5554
3.1796	3.2468	3.3742	3.254	3.2558	3.4966	3.0844	4.9384	4.1786	4.7154	5.3948	5.4764	5.3434	6.347	4.1652	3.5258	3.532	4.5828	4.0856	4.3862	4.0892	3.78443	5.32843	4.60829	3.713	4.688	5.8808	5.578	6.2572	5.93986	6.3974	3.89186	3.91714	3.76229	4.63086	5.026
2.9512	4.244	2.8766	2.332	3.703	4.0008	3.0302	4.9476	4.1718	5.0034	6.0174	5.0948	5.096	5.3118	4.5382	2.8672	4.376	3.6504	4.0228	4.6674	3.7584	3.01	4.91257	2.96271	3.63257	4.42529	5.1588	5.775	6.6546	5.152	6.7036	4.46114	3.88629	4.07457	4.32814	5.02
3.0958	3.635	2.8518	2.9512	3.7584	3.0128	2.6298	4.1014	4.0698	5.1536	5.5528	5.6586	4.4584	5.198	4.4224	3.2356	3.4736	4.1186	4.154	3.5846	4.1554	3.19829	3.41543	3.927	3.84714	4.36243	4.6066	4.9724	6.4874	5.56271	6.1758	4.807	4.37029	4.64229	4.27929	4.043
2.9814	3.0766	2.555	2.532	2.8502	3.183	3.038	5.6496	4.9514	5.4556	5.064	5.5024	5.1972	5.4338	3.991	2.681	4.0312	3.8072	3.7348	3.734	3.7886	3.85171	4.01343	4.58471	3.61743	4.13757	4.5734	4.2958	5.9096	6.55457	6.3344	4.14671	3.88886	3.66457	4.09471	3.8284
2.865	3.2376	2.9346	2.4824	2.7884	3.8112	2.8826	4.2758	4.4388	5.2346	5.338	5.1326	4.6978	5.416	4.3988	3.007	3.4238	3.946	3.8472	3.6696	4.121	3.79543	4.85643	5.11	4.12371	4.005	4.425	4.2094	6.1468	6.64557	7.0614	4.06614	4.57543	4.26014	4.44743	4.6752
2.9304	3.6888	2.5022	2.442	2.9898	3.0662	2.641	4.8206	3.8596	5.2256	4.9354	5.2686	4.5002	5.3588	4.2752	2.621	3.423	3.7312	3.6688	3.9184	3.5226	3.425	3.13729	4.85157	4.451	3.53657	4.9662	4.3162	5.8312	6.153	7.6982	4.35214	4.04214	4.027	4.58357	3.702
2.9832	3.3032	2.6162	2.819	2.5942	2.9776	2.9878	3.936	3.9992	4.941	5.1318	5.3602	4.835	6.0078	4.5104	2.7912	3.7008	4.2246	4.095	3.7712	3.4042	3.35014	2.94486	2.79157	3.63443	3.33057	4.3716	4.2312	5.6886	5.40986	6.384	3.91914	4.56929	4.10814	4.45443	4.0454
3.0854	3.5656	2.4882	2.7388	3.1568	3.7128	2.9494	3.7598	4.2706	5.3204	5.5296	5.3968	4.7806	5.5218	4.1714	2.8132	3.9488	3.7948	3.8864	3.92	3.3784	3.336	3.098	3.58957	3.86643	3.125	4.3448	4.228	5.609	5.30929	5.5632	4.45029	4.37671	4.00643	4.181	3.824
3.1018	3.6944	2.4842	2.9188	2.5636	3.515	2.8442	4.3116	4.1148	4.6852	5.0466	5.3338	4.7192	5.3988	4.6514	3.3814	3.4488	3.7604	4.5814	3.9102	3.6874	3.48986	2.97	3.771	3.58157	3.25914	4.3334	4.131	5.7272	5.29757	5.468	3.98114	4.20529	3.58943	3.95686	3.8436
3.1498	3.5362	2.8652	3.0638	3.1096	3.414	3.0886	4.0594	4.607	5.0614	5.4382	5.1196	4.6028	5.4878	4.5846	3.09	4.3258	3.7328	4.2878	3.956	3.7778	3.20657	2.93971	2.718	3.64657	2.68357	4.352	4.1126	6.177	5.47757	5.518	3.79486	4.36886	3.878	3.92829	4.0268
2.9104	4.4164	2.6708	2.8292	3.5862	3.3854	3.1244	4.1888	4.365	5.195	5.6892	5.3784	4.248	6.0096	4.5544	3.2948	3.586	4.4726	3.9146	3.879	3.8386	3.23529	3.03357	3.904	2.78	3.01157	5.183	3.9664	5.7042	4.855	5.4234	3.96843	4.02986	3.563	3.864	3.598
3.8606	4.017	3.1386	3.3566	3.6676	3.6846	3.66	4.6414	4.3432	5.5208	6.1208	5.5586	5.0742	6.522	4.2786	3.5016	3.8804	3.7528	5.525	3.8678	3.916	3.01114	2.999	2.75557	2.60914	3.23557	4.521	4.824	6.0374	5.15814	5.9736	3.90014	4.54743	4.09514	4.09443	3.9876
4.3474	4.3982	4.5172	4.1472	4.7288	4.7934	4.4342	5.6472	5.3506	5.8354	6.2442	5.7126	5.367	5.9448	5.347	3.3338	4.8244	5.0292	4.3084	5.0184	4.8204	2.96829	2.57914	2.98029	3.01971	3.05771	4.66	4.1898	6.4464	5.22714	5.77	4.21757	4.26129	4.02929	4.09757	3.7744
4.018	5.2998	4.5946	4.0584	4.9682	4.9326	4.3464	6.777	5.862	6.6926	7.1732	6.3914	5.7704	6.7872	6.3298	4.348	6.1044	5.8306	5.9734	5.2242	5.3458	2.80357	2.92471	2.65286	2.70714	2.96657	5.081	4.9074	7.2406	5.34157	6.862	3.75129	4.12257	3.59514	3.82029	4.2882
4.3386	5.1692	4.4338	4.0942	4.7456	4.9608	4.2328	5.6896	5.4548	6.5062	6.1124	5.6308	5.7216	6.5062	6.0328	4.157	5.5546	5.5498	5.993	4.9476	5.2014	3.02329	2.553	3.74957	2.72014	2.93157	5.9758	5.5082	7.6548	4.99257	7.057	4.32071	4.15629	4.82371	4.32143	4.6572
4.5478	4.6324	4.491	4.0012	4.9008	5.0474	4.7116	6.731	6.0922	6.673	6.7602	5.398	5.5242	6.3802	4.6424	3.5958	5.8994	5.64	6.0428	5.23	5.1352	3.45257	2.68343	3.35243	2.71771	3.28571	5.6848	5.3462	7.254	5.32414	6.7626	4.503	4.541	4.34971	3.71857	4.4118
Fig 1e
Tumour-free							4T1/Ctrl							4T1/Rab27a KO							Tumour-free					231/Ctrl					231/Rab27a KD						Tumour-free	4T1/Ctrl	4T1/Rab27a KO	Dunnett multiple comparisons	Mean Diff.	95.00% CI of diff.	Below threshold?	Summary	Adjusted P Value
20.48	20.08	19.26	21.38	22.04	24.42	18.7	31.26	22.9	25.68	31.86	26.44	28.74	26.84	23.82	21.96	23.86	25.54	20.18	21.64	25.64	19.6571	20.6429	21.5	19.7429	22.6	27.24	34.4429	22.16	32.96	30.1	20.5286	22.4	19.7	22.0857	21.68	Night	17.955	28.4733	23.7117	4T1/Ctrl vs Tumour Free	8.623	6.661 to 10.58	Yes	****	<0.0001
20.74	24.6	21.8	19.82	23.56	24.68	21.4	32.04	29.48	27.62	31.6	28.56	27.74	27.78	28.1	26.9	28.16	25.66	27.18	25	26.64	25.2286	26.4571	27.6571	21.1571	23.0429	31.84	36.0143	30.34	34.58	38.48	21.9571	22.1571	23.3	29.1571	24.18		21.5667	24.54	20.9217	4T1/Ctrl vs 4T1/Rab27a KO	4.134	2.172 to 6.096	Yes	***	0.0002
20.8	25.72	19.88	17.66	22.48	19.32	18	32.56	27.88	27.04	30.8	26.66	27.4	32.68	22.76	26.98	27.92	23.64	28.4	24.88	26.24	26.0286	24.4857	22.1286	21.4	23.0286	30.8	34.7714	27.7	37.58	38.32	21.6714	23.3714	24.6429	27.0286	23.92		18.6367	27.0392	24.4758
20.88	23.22	20.94	18.16	18.58	20.9	17.6	32.64	27.32	25.64	30.44	29.6	28.8	29.9	26.26	27.6	27.72	20	28.7	22.44	26.14	22.8857	23.1143	23.5714	22.6571	22.8	28.06	33.4	30.74	37.22	37.08	24.5286	24.0143	23.5857	26.1714	21.38		16.3408	29.1975	23.7608
20.12	22.02	20.74	16.66	22.38	21.5	18.72	32.22	27.82	25.46	27.62	28.1	29.16	28.42	26.46	25.36	27.82	25.34	27.74	24.86	26.26	24.5571	23.4571	27.4	21.5286	22.7714	29.82	31.9571	26.36	37.98	36.06	21.8286	24.6571	23.1286	20.6857	21.64		19.9525	27.3367	23.4692
17.4	24.36	21.14	15.22	19.68	19.42	20.62	32.24	26.88	28.98	31.34	27.4	28.54	26.22	20.22	25.78	28.28	28.48	26.68	26.5	28.06	21.5143	28.9429	23	23.7714	21.2714	31.02	32.5	30.9	35.42	33.32	21.4143	23.8857	20.9	23.3714	21.56		19.8342	26.8167	22.5333
19.62	23.54	16.46	16.08	22.96	20.26	14.44	33.26	23.9	28.48	29.4	25.68	24.52	26.32	26.02	26.2	26.32	22.12	17.98	25.34	27.68	18.8286	28.3143	22.8714	21.5714	18.8857	30.36	29.0571	26.6	34.24	33.22	23.0143	23.6286	22.3714	25.5	24.06		17.2867	28.5267	24.1192
18.88	22.72	16.32	15.96	19.4	15.96	14.82	23.16	19.18	23.14	25.72	25.78	28.06	27.82	20.26	24.74	18.48	16.68	26.12	18.76	27.14	21.2429	20.5714	23.5429	19.3714	17.5571	21.96	32.0714	28.66	40.04	35.48	19.0429	21.6	19.0857	21.0429	20.26	Day	17.1842	23.6483	22.9617	4T1/Ctrl vs Tumour Free	7.356	4.933 to 9.779	Yes	****	<0.0001
15.94	17.22	15.54	17.06	14.08	16.42	11.32	21.64	23.92	26.08	28.58	29.06	24.74	26.32	25.8	17.8	24.64	18.24	22.66	18.08	18.9	20.4429	24.6857	20.0429	19.4429	17.7571	26.42	26.0857	22.08	36.1	28.12	19.2143	19.5	16.6714	22.9571	24.42		19.7608	22.335	16.4917	4T1/Ctrl vs 4T1/Rab27a KO	4.95	2.527 to 7.373	Yes	***	0.0002
15.98	20.36	14.92	11.28	12.96	14.22	12.94	32.22	18.8	29.04	29.18	26.04	29.78	30.4	22.02	21.94	27.16	25.96	20.76	20.82	25.36	17.8571	26.9571	15.8	18.2143	21.4857	27.76	25.9286	25.52	33.88	27.78	19.5286	18.9714	17.4	18.2	22.96		16.4033	25.7908	20.0642
13.86	17.04	12.34	15.52	18.36	17.88	19.7	24.4	18.08	21.74	30.08	27.94	25.36	31.24	22.38	16.7	16.68	25.98	20.3	16.94	17.78	15.3	23.3857	16.8286	18.1429	18.2286	31.36	25.5857	31.22	34.54	27.12	20.6143	20.9143	19.7571	21.4571	26.94		16.4775	27.5075	20.1633
16.58	18.08	14.76	12.3	19.46	22.1	16.86	20.28	20.74	22.44	24.78	24.48	26.78	25.84	19.62	22.18	23.2	18.68	21.02	24.42	17.44	15.2571	17.1	22.1429	22.9714	21.7857	32.3	30.5286	30.54	30.12	33.08	24.5571	22.9714	24.6714	23.3143	24.38		18.2625	26.2492	21.6908
12.76	22.54	19.28	13.1	16.1	17.16	14.96	25.98	25.56	22.92	29.44	25.56	23.68	24.86	24.46	16.32	17.64	16.24	18.22	20.64	22.54	19.2714	24.3571	23.5714	21.9571	17.9143	26.88	31.1714	22.78	32.08	29.72	24.1429	22.0571	18.6	20.8	21.58		20.2583	23.7158	20.5392
14.6	17.88	17.82	12.48	14.9	24.4	12.98	22.82	22.24	29.42	24.36	26.76	22.46	26.62	19.96	17.86	19	16.32	20.22	17.68	18.78	15.4714	21.5429	25.0857	23.8714	16.7143	24.64	27.2714	21.24	26.88	28.5	21.2	18.2	21.2571	20.9143	19.36		17.1817	27.775	20.4633
14.18	19.1	13.12	14.2	16.84	20.98	14.48	22.52	18.4	22.48	25.22	23.82	22.78	26	19.88	17.08	17.74	15.06	18.5	18.9	19.52	15.5571	16.2143	18.2714	24.6714	16.1286	23.24	27.2143	20.16	28.7	29.6	19.9286	19	20.9429	19.0286	20.04		Tumour-free	231/Ctrl	231/Rab27a KD	Dunnett multiple comparisons	Mean Diff.	95.00% CI of diff.	Below threshold?	Summary	Adjusted P Value
14	15.48	12.78	13.18	14.1	16.72	13.08	18.86	18.68	24.32	23.62	24.58	20.74	26.14	21.46	16.12	16.7	15.54	18.94	17.5	19.38	16.2857	16.9714	18.0571	24.7571	15.0714	23.02	25.9571	21.02	27.46	26.9	21.0571	19.0143	17.8	19.3571	19.92	Night	19.5167	28.1192	21.5066	231/Ctrl vs Tumour Free	9.409	6.123 to 12.69	Yes	****	<0.0001
16.68	17.24	13.14	14.96	14.68	18.08	13.74	19.6	19.64	22.1	26	28.16	22.52	26.88	19.8	15.7	17.4	16.36	17.66	18.4	18.22	16.1857	15.3143	16.2	21.5286	14.3429	23.94	24.2857	22.38	27.04	27.62	20.5857	18.9857	18.6571	17.8857	18.34		22.7012	31.2351	22.5566	231/Ctrl vs 231/Rab27a KD	8.513	5.228 to 11.8	Yes	****	<0.0001
14.86	16.84	12.82	12.48	14.88	17.4	13	20.3	20.28	23.72	23.56	24.6	21.82	24.84	23.74	15.72	16.84	20.38	18.42	19.72	19.1	15.8571	14.8143	14.1286	14.3857	16.6714	22.64	26.2286	19.86	28.04	27.08	19.5714	17.6	18.2571	20.2286	20.02		21.8262	27.1117	21.2214
14.7	19.94	14.18	14.84	15.48	21	15.56	22.88	19.92	23.12	26.66	25.24	22.78	27.88	20.48	15.68	20.56	17.1	19.76	19.28	18.64	14.8143	14.2429	13	13.4714	13.9714	24.12	27.6143	23.74	27.54	28.96	18.9571	17.2143	18.9857	16.8143	18.88		21.0369	34.8275	23.3435
15.62	17.42	13.66	15.48	15.64	20.42	16.2	22.46	19.04	23.04	28.06	25.36	22.58	24.98	23.08	16.34	19.48	19.38	20.66	19.26	18.14	16.2143	14.8429	18.6571	19.4714	13.7714	23.88	23.2	19.96	29.58	27	19.2143	15.5143	16.7714	19.3857	19.98		22.1667	32.9967	23.0967
14.98	17.96	13.24	16.06	16.92	19.9	15.48	23.28	22.02	23.72	26.52	25.48	22.82	27.48	21.24	16.7	17.04	16.98	22.44	20.08	19.88	16.1714	14.1	14.3429	15.6571	13.3286	23.56	23.6	21.72	25.26	25.96	19.1857	14.7714	19.4714	18.7143	19.38	Day	15.9399	24.2158	20.1363	231/Ctrl vs Tumour Free	9.722	6.784 to 12.66	Yes	****	<0.0001
17.1	17.84	16.46	17.4	17.96	19.86	18.68	22.22	20.74	23.22	28.1	26.86	24.74	27.4	21.52	18.84	18.58	19.46	23.94	20.4	20.58	14.4571	14.5286	13.6714	16.2143	14.9571	23.42	21.1	22.64	27.78	24.62	19.7143	18.4857	19.8286	16.2571	19		15.5565	26.0613	19.9881	231/Ctrl vs 231/Rab27a KD	6.255	3.317 to 9.193	Yes	***	0.0004
21.28	22.26	19.24	21.72	25.5	22.56	23.04	28.34	26	27.4	28.22	27.5	26.22	27.48	25.76	18.48	22.8	25.16	21.16	23.86	26.12	16.1714	14.7571	18.5571	17.1571	15.6429	25.22	24.9	22.62	29.42	29.5	19.4	19.6143	16.8857	18.8571	20.52		17.3875	22.145	19.3655
21.68	26.54	21.92	22.76	25.7	22.46	21.98	33.38	29.82	31.94	34.56	29.28	27.98	32.36	30.92	23.08	29.1	27.94	28.32	28.72	28.38	15.3571	13.9857	13.9857	15.3	18.7286	31.46	26.9	29.04	33.1	35.1	19.6857	19.3857	18.8143	21.1857	22.62		17.522	29.2075	19.5964
21.04	25.3	22.2	21.02	24.82	24.62	18.9	31.82	29.32	33.68	33.3	29.7	28.46	30.3	28.64	22.68	28.58	28.06	28.92	25.72	27.54	16.2714	14.8714	15.6857	21.8143	20.1429	29.82	28.8143	29.58	33.58	35.38	22.2429	22.4	23.7143	27.0857	21.68		15.5607	28.9467	20.215
21.5	26.52	22.68	18.4	24.12	25.46	22.6	32.6	29.14	31.36	30.78	25.84	28.46	29.86	26.38	21.86	28.76	29.6	29.4	26.78	27.82	17.3714	15.7857	13.7571	24.1	22.3286	27.68	35.6714	28.46	37	33.16	22.8429	25.9	21.5	22.6714	21.94
22.32	25.28	23.64	21.12	24.24	24.56	22.54	32.08	29.46	31.66	31.58	26.08	29.26	28.32	26.92	23.3	28.12	30.66	27.96	28.9	27.86	17.3286	20.2	18.7286	27.4429	23.5	30.82	35.1143	27.6	36.76	35.46	22.4143	27.8429	20.9714	23.0714	22.5
20.36	24.66	24.18	17.58	24.86	22.64	19.86	31.88	30.24	30.48	31.34	29.58	29.12	30.52	26.32	22.74	28.18	30.38	24.4	28.54	27.88	19.4571	23.7286	24.4714	26.6286	27.1	25.8	33.9143	29.84	37.02	35.54	22.4143	27.6714	23.7143	25.3	26.48
15.4	24.28	23.18	17.66	23.64	18.28	15.58	30.64	28.68	25	33.58	30.86	29.06	29.5	20.26	21.86	27.82	28.7	23.44	23.78	27.64	22.8571	24.4286	25.2857	22.7286	27.5286	31.08	33.6571	30.22	35.46	35.86	22.5857	26.1286	23.8571	29.4143	26.78
16.78	23.1	20.52	14.84	15.56	17.8	18.42	24.7	25.2	29.54	26.78	26.4	24.54	31.98	28.38	13.8	26.68	19.46	23.82	19.9	24.54	21.1429	24.3429	24.6571	20.3143	26.6857	24.9	33.5857	28.16	36.46	34.46	20.2571	24.1143	20.9	22.3143	22.96
15.9	17.2	20.34	13.72	21.26	20.66	16.68	29.98	25.74	29.48	28.68	25.86	23.46	28.58	26.34	20.18	21.76	19.6	18	19.66	25.58	22.0571	25.0714	26.6429	17.6429	25.0286	28.02	32.6571	20.2	34.54	33.94	21.7571	19.1571	18.5714	21.7143	19.92
12.7	19.94	16.48	12.38	14.94	15.68	13.76	27.7	22.18	29.8	26.72	30.14	24.42	27.98	20.16	14.28	23.94	29.26	21.08	19.28	21.78	15.7571	21.1143	27.3143	23.5286	23.9571	25.68	31.8	19.64	38.82	28.78	19.1429	20.6857	19.8286	21.4714	23.28
16.8	16.38	17.26	17.16	16.52	17.56	16.22	23.86	19.88	22.46	26.28	27.12	26.32	31.58	20.12	16.42	17.02	22.48	20.24	21.34	19.62	18.6429	26.1571	23.1	17.7571	22.5714	30.28	28.6286	27.84	30.7	30.42	18.6571	19.1286	18.7429	23.2143	25.84
15.44	21.46	15	12.62	18.98	20.24	15.76	23.7	19.78	23.82	29.4	24.58	24.72	25.68	21.68	13.34	20.88	17.6	19.64	22.42	17.7	14.5429	24.1714	14.9857	17.3714	21.2857	26.3	24.9286	29.66	31.92	31.96	21.5286	19.1286	20.5429	21.5429	25.88
15.82	18.8	14.54	15.42	19.24	15.46	13.78	19.56	19.08	24.4	26.9	27.14	21.28	24.78	21.3	15.06	16.44	19.9	20.56	17.12	19.76	15.4429	16.9143	19.8	18.3857	20.8714	22.8	27.0143	25.44	31.02	29.08	23.8286	21.6143	23.4714	21.2429	20.6
15.58	15.72	13.16	13.16	14.74	15.98	15.66	26.92	23.36	25.92	24	27.04	24.88	25.78	18.86	12.46	19	18.24	18.08	17.68	17.86	18.7286	19.9286	22.9143	17.2	19.7857	22.74	31.5143	21.22	27.92	29.72	20.5857	19.5143	18.2857	20.2286	19.08
15.2	16.2	14.98	13.12	14.44	19.42	15.02	20.28	21.14	24.72	25.4	24.84	22.5	25.56	20.68	14	16.08	18.88	18.44	17.38	19.5	18.7286	24	25.4	19.7286	19.4286	21.52	32.2429	20.44	28.72	33.38	20.2143	23.0143	21.0857	21.6714	23.4
15.12	18.42	13.02	12.88	15.54	15.88	13.94	22.84	18.18	24.62	23.28	25.02	21.36	25.2	20.06	12.18	16.02	17.7	17.68	18.48	16.64	17.0571	15.4286	24.2714	21.5571	17.1286	24.34	29.9571	20.88	26.88	36.12	21.6429	20.3714	20.1	22.3143	18.6
15.48	16.4	13.4	14.76	13.6	15.12	15.6	18.62	18.8	23.3	24.1	25.14	22.78	28.36	21.32	13.02	17.4	20.16	19.66	17.84	15.98	16.7571	14.4286	13.9429	17.4	16.0143	21.2	26.1143	20.46	26.22	29.82	19.1429	22.9857	20.2	22.1286	20
15.84	17.44	12.72	14.28	16.1	19.04	15.32	17.64	20.3	25.08	26.16	25.38	22.78	25.98	19.82	13.12	18.6	18.08	18.44	18.46	15.84	16.5714	15.1429	17.9857	18.6714	15.0286	20.98	25.8857	20.44	25.86	25.74	22.0429	22.0571	19.8143	20.7429	19.3
15.76	18.1	12.64	15.3	13.24	17.82	14.9	20.36	19.54	22.06	24.22	25.42	22.36	25.4	22.14	15.78	16.22	17.78	22.12	18.46	17.38	17.1857	14.3571	18.8714	16.9857	15.7286	20.9	25.6286	19.94	26.5	25.24	19.5286	21.1429	17.5571	19.3143	19.06
16.38	17.16	14.62	16.5	16.32	17.84	16.04	19.48	21.98	23.96	26.2	24.36	21.9	26.06	22.18	14.5	20.38	17.56	20.52	18.72	18.06	15.7	14.1	13.5714	17.5714	13.0143	21.02	26.3286	19.84	28.88	25.58	18.3857	21.7143	18.7714	18.9	20.5
15.3	21.54	13.78	15.42	18.76	17.92	16.4	20.12	20.9	24.62	27.66	25.7	20.4	28.72	21.86	15.52	16.98	21.34	19.04	18.76	18.48	15.5714	14.5143	19.4286	13.2857	14.4429	25.44	23.4571	19.1	26.68	25.02	19.0857	20.0429	17.3571	18.5	18
20.32	19.6	16.32	18.28	19.42	19.64	19.1	22.78	20.94	26.4	29.9	27.24	24.28	31.28	20.72	16.5	18.4	18.06	27.2	18.96	18.9	14.4857	14.4143	13.7143	12.6286	15.7	22	24.7571	23.44	28.68	27.88	18.6429	22.6286	19.9286	19.5857	19.62
22.94	22.1	23.6	22.16	25.02	25.12	23.26	27.74	25.96	28.02	30.58	27.88	25.82	29.3	26.22	15.7	23.26	24.58	21.52	24.74	23.6	14.1571	12.3143	14.7	14.7	15.0429	22.88	25.2714	20.46	31.28	26.92	20.2143	21.2429	19.9571	19.8714	18.98
21.32	26.66	24.04	21.54	26.24	25.68	22.8	33.34	28.84	33.02	34.96	31.42	28.24	33.72	31.1	20.6	29.62	28.7	29.3	25.98	26.42	13.3857	14	12.9286	13.0857	14.6143	25.58	26.0857	24.14	35.4	32.32	18.1571	20.7429	17.6571	18.4	21.48
22.72	26.06	23.24	21.66	25.12	25.66	22.28	28.24	26.92	32.44	30.18	27.76	28.16	32.36	29.72	19.82	27.04	27.4	29.02	24.7	25.74	14.4571	12.1429	18.3286	13.1143	14.2429	30.44	24.2857	27.8	37.5	33.76	21.0286	20.9143	24.0571	21.1714	23.88
23.6	23.54	23.66	20.9	25.8	26.12	24.52	33.48	30.2	33.34	33.22	26.62	27.48	31.74	22.96	17.14	28.66	27.76	29.4	26.02	25.3	16.6857	12.8429	16.6286	13.3571	15.8286	28.86	26.0143	27.38	35.5	32.38	22.5429	23.0143	22.0143	18.2857	22.7
Fig 1j
	PBS	MCF-10A EV	MDA-MB-231 EV	Dunnett multiple comparisons	Mean Diff.	95.00% CI of diff.	Below threshold?	Summary	Adjusted P Value
iWAT	1.11766	0.98755	0.23556	MDA-MB-231 EV vs PBS	-1.047	-1.491 to -0.6023	Yes	***	0.0009
	1.6042	1.39521	0.28509	MDA-MB-231 EV vs MCF-10A EV	-0.8831	-1.328 to -0.4387	Yes	**	0.0023
	1.25769	1.10587	0.31854
eWAT	0.809	0.89869	0.41282	MDA-MB-231 EV vs PBS	-0.3103	-0.6024 to -0.01814	Yes	*	0.0399
	0.48502	0.66427	0.2993	MDA-MB-231 EV vs MCF-10A EV	-0.3965	-0.6887 to -0.1044	Yes	*	0.0144
	0.7036	0.69348	0.3547
	PBS	4T1 EV	Unpaired t test	P value	P value summary	Significantly different (P < 0.05)?	One- or two-tailed P value?	t, df
iWAT	0.94117	0.31454	4T1 EV vs PBS	0.0008	***	Yes	Two-tailed	t=9.037, df=4
	1.21662	0.16829
	1.03842	0.17645
eWAT	0.74998	0.22016	4T1 EV vs PBS	0.0075	**	Yes	Two-tailed	t=4.992, df=4
	0.46089	0.15809
	0.70835	0.14864
Fig 1k
PBS							MCF-10A EV							MDA-MB-231 EV							PBS					4T1 EV						PBS	MCF-10A EV	MDA-MB-231 EV	Dunnett multiple comparisons	Mean Diff.	95.00% CI of diff.	Below threshold?	Summary	Adjusted P Value
3.7024	4.7704	4.3308	4.5406	3.9498	4.9662	4.9586	4.8374	4.0182	3.9632	4.928	3.9954	5.1918	4.9842	5.6472	5.097	5.5942	5.2992	4.8264	5.5194	5.1218	4.2318	4.3266	4.16	4.6132	3.8868	5.3642	5.0874	4.709	4.9346	5.0334	Night	2.94274	4.11365	5.492	MDA-MB-231 EV vs PBS	1.432	0.8951 to 1.968	Yes	****	<0.0001
4.2354	5.0542	5.059	5.693	3.9262	5.1896	5.2144	5.3804	4.6034	3.9	5.025	4.2178	5.8894	5.4038	5.6444	5.3372	5.8784	5.8774	5.214	5.336	5.7856	4.9026	4.3964	4.0428	4.6556	4.3894	5.0838	5.1824	4.7342	6.1102	5.6158		3.75033	4.08164	4.97607	MDA-MB-231 EV vs MCF-10A EV	1.078	0.5419 to 1.615	Yes	***	0.0003
4.064	4.8434	4.8382	5.5368	3.6618	5.1474	4.9354	5.0836	4.5528	3.6408	4.6078	4.1716	5.748	5.0342	4.6874	4.6684	5.6004	5.649	4.9658	5.6722	5.5924	5.6018	4.4236	3.9506	5.4542	4.7634	6.1446	6.5676	5.9644	6.9784	6.8178		3.76127	3.56362	5.15589
3.1826	4.9288	4.3894	5.4856	3.7402	5.1138	4.9584	5.3094	4.6798	3.9886	4.1582	3.9088	5.499	5.1382	5.4022	4.9612	5.0328	5.4972	4.9912	4.5852	4.9368	5.0492	4.1598	3.3492	5.7748	4.1058	6.2268	6.629	5.963	6.6014	6.8764		4.13037	4.59933	5.3742
3.776	4.8384	4.819	5.578	3.5618	5.0204	5.216	5.1932	3.8754	4.0242	5.2342	3.538	5.2938	4.7728	5.8244	6.1504	5.1634	5.764	4.9162	4.5974	5.3018	4.6418	4.5464	3.3346	5.4288	4.5436	5.9484	6.368	6.1642	5.3326	7.0772		3.22693	3.76283	5.10567
3.1598	4.7906	4.5528	5.2814	3.7826	4.4834	5.2514	5.0274	4.1282	4.078	5.2818	3.4346	5.6596	4.7772	5.9042	6.0256	5.3392	5.054	4.8832	5.4666	5.092	5.3982	4.6056	3.733	5.5078	4.618	5.0272	5.6458	5.6278	6.707	6.3592		4.39076	4.63534	5.42917
3.6008	4.5638	4.2272	4.3068	4.1122	4.3412	5.0494	4.154	4.493	4.0246	5.2268	3.764	5.571	5.0636	5.9412	5.553	5.5456	5.633	4.64	5.2194	5.4766	5.4462	4.6956	3.3256	5.1546	5.074	5.5278	5.143	4.5952	6.695	4.9504		4.4478	4.36636	5.13773
3.1476	3.3238	4.225	4.8128	3.899	4.4092	4.7932	3.015	3.0898	3.7218	5.1222	3.4652	4.71	5.1398	5.6276	4.6056	6.0126	5.84	4.9706	6.0662	4.5396	5.1238	4.3322	3.6542	4.6166	4.4228	4.9216	5.4772	5.6636	5.569	5.2614	Day	2.43763	3.62758	5.20538	MDA-MB-231 EV vs PBS	1.794	1.335 to 2.253	Yes	****	<0.0001
3.7392	4.0094	4.1062	4.7206	3.6154	5.0044	5.4012	4.231	4.5688	2.6834	3.4804	2.8588	3.9432	5.1996	4.6326	4.886	4.9672	6.0152	4.6512	5.4372	5.599	3.9188	3.4104	3.3228	5.1352	3.7262	4.7504	4.2982	4.7766	5.4162	6.3238		2.89839	3.72542	4.72168	MDA-MB-231 EV vs MCF-10A EV	1.265	0.8059 to 1.724	Yes	****	<0.0001
2.4182	2.8604	3.6226	3.4402	3.9256	4.261	5.4254	4.4624	4.4074	3.5064	3.9966	3.5828	4.6894	3.7528	5.1368	3.8922	4.6244	4.6546	4.27	5.3392	4.853	3.9398	3.2912	4.1942	4.7666	4.1728	5.0458	5.4174	6.0278	4.8212	7.0868		3.03642	3.13654	4.80624
2.5104	3.0314	3.934	3.3798	3.2738	4.8232	3.8886	4.1108	3.2652	2.8842	3.5288	2.8828	4.5776	3.5308	5.079	3.8768	3.9926	4.4836	4.415	4.726	5.5542	4.4254	3.5546	4.1376	5.277	4.6608	5.043	5.9652	5.9362	6.3728	6.886		3.15798	4.24786	4.94714
4.0888	4.556	3.8316	4.458	3.3232	5.0482	3.6362	2.6536	3.3412	2.755	3.3264	4.805	4.4012	4.27	4.4268	5.1908	4.0618	4.6546	5.544	5.6728	4.3986	4.0358	3.2884	3.4182	5.0146	4.3942	4.0496	5.9134	4.432	5.9916	5.572		2.88987	3.62933	4.66102
3.3602	3.3566	3.5174	3.5068	3.5796	4.5296	4.0104	2.9652	3.1676	3.361	4.1058	4.0168	3.9264	3.859	5.0678	5.772	4.7912	5.3416	4.6112	4.89	5.0594	5.2952	3.3706	3.3766	4.0808	3.875	5.5798	5.8758	4.631	4.7916	6.4016		3.77663	3.69241	5.26254
2.931	3.314	3.8366	3.6866	3.5294	4.845	4.7416	2.805	3.063	2.406	4.9352	3.232	4.0214	4.1288	4.9788	4.3496	4.6626	5.1204	5.0584	4.864	5.2016	5.164	4.245	3.5014	4.2014	4.4984	4.5054	4.6046	5.0008	4.4674	5.0064		3.69637	3.53813	4.84599
2.5622	3.0496	3.3744	3.6118	3.3572	3.9918	3.8568	2.8036	3.848	2.3202	3.4736	3.247	4.8082	3.4534	4.8492	4.2906	4.3116	4.9762	4.5382	4.986	4.693	4.1542	3.7454	3.3584	4.3564	4.1958	4.1366	4.584	4.625	4.3904	5.295		PBS	4T1 EV	Unpaired t test	P value	P value summary	Significantly different (P < 0.05)?	One- or two-tailed P value?	t, df
2.1452	2.9106	2.9634	2.7048	2.9852	3.7538	3.449	2.7442	3.2182	3.1882	3.247	3.2788	3.1778	3.1626	5.1738	4.207	4.6524	4.8494	4.3324	5.0406	4.8248	3.6074	3.3376	3.6902	4.2876	3.8374	4.7806	4.4812	4.3232	4.7554	5.6634	Night	4.78595	5.28875	4T1 EV vs PBS	0.0026	**	Yes	Two-tailed	t=4.297, df=8
2.3092	2.2482	2.61	2.5058	2.6434	3.7652	3.3994	3.3222	3.1684	2.5136	3.3178	3.2686	2.747	3.2058	4.4862	4.7556	4.404	4.7562	4.121	4.863	4.3854	4.3778	3.332	3.2902	4.1832	3.8688	4.1714	4.3406	4.3896	4.5776	4.957		4.14638	5.57723
1.781	2.4922	2.7132	3.0328	2.603	3.2982	3.101	3.0924	3.2498	2.3872	3.6832	3.0626	3.0176	3.002	4.8024	4.0484	4.2166	4.9898	4.3162	5.1254	4.182	3.6342	3.2646	3.325	4.2458	4.6514	4.32	4.1864	4.9344	4.9292	5.1378		3.78973	5.40328
2.622	2.2212	3.2412	2.4914	2.5486	2.9262	3.1406	3.2622	3.6796	2.6956	4.1004	3.4524	3.1024	3.353	4.864	4.7228	4.8044	4.7872	4.6964	4.5804	4.8816	4.3088	3.5184	3.3848	4.205	4.292	4.1796	4.2724	4.428	5.021	4.9732		5.10543	5.83268
1.9012	2.6442	2.4316	3.1394	2.6448	3.802	3.3828	3.5732	3.9166	2.413	3.893	3.4604	3.285	3.2204	5.4194	4.9022	4.831	4.7562	4.6716	5.7556	4.443	3.605	3.833	3.4764	4.0738	4.0088	4.1826	4.294	4.7286	4.5156	4.8962		4.42868	6.16313
1.9532	2.477	2.7764	2.3598	2.7606	2.9122	3.2734	3.4582	3.4576	2.7388	4.3184	3.355	3.359	3.0262	5.3736	4.6992	4.8466	5.1268	4.3856	4.9668	5.2368	3.937	3.8064	3.3292	4.5776	4.066	4.4228	4.7492	4.2756	4.7978	5.1954	Day	4.36343	4.6386	4T1 EV vs PBS	0.0035	**	Yes	Two-tailed	t=4.097, df=8
2.519	2.52	2.944	3.0304	2.9148	3.4098	3.3506	4.0312	3.7672	3.0618	4.2456	3.207	3.4612	3.1424	5.0878	4.6068	5.0566	4.8826	4.5086	5.4052	4.711	3.8844	4.272	3.695	4.2482	4.6756	4.1642	3.8058	4.2692	4.6044	5.1048		3.74908	4.67668
2.8076	3.4616	3.3424	3.496	3.1876	3.624	4.0788	4.8222	4.3062	4.127	5.07	3.5346	4.241	4.3428	6.3398	5.4466	6.122	5.9424	4.8754	5.3582	4.9558	4.743	3.825	3.5112	4.0608	4.2692	4.6818	4.7014	5.092	5.4614	5.5128		3.66432	4.84605
3.2144	3.8926	4.0422	4.429	2.9416	4.231	4.2822	5.3408	5.2744	4.1124	6.0692	3.749	5.0744	4.9546	6.5366	6.6624	6.5604	6.5166	6.3406	5.599	5.539	5.1604	4.2114	3.847	5.0446	4.6428	5.7874	5.8444	5.378	5.4	6.1866		4.3534	4.856
2.7106	3.3138	3.8004	3.9966	2.7966	4.0458	4.1254	4.724	5.1332	3.9146	5.872	3.831	4.3686	4.7496	6.8556	5.8594	6.5636	6.4124	6.2606	6.2958	4.9806	5.4228	4.8856	3.8958	5.481	5.0136	6.0676	6.2824	5.5088	6.6994	7.044		4.09191	5.45363
3.0582	3.7168	3.6004	4.2468	2.976	3.7414	4.2966	4.7	4.5076	3.9302	5.8496	4.0226	4.825	4.4106	6.8092	5.269	5.7332	5.6554	6.1212	5.9166	5.2846	4.5482	4.8722	4.0416	5.3636	4.532	5.9302	6.2902	6.094	5.898	7.03
2.2198	3.7642	3.3254	3.7548	2.8204	4.4832	4.1824	4.4752	4.3054	3.965	5.8592	4.1246	4.7852	4.8462	6.5096	5.636	5.4404	6.0242	6.0196	5.188	5.3968	5.3734	4.2904	4	4.7422	4.3932	5.5952	6.4848	5.5192	6.0834	5.9736
3.1326	3.9508	3.5886	4.258	3.0342	4.0316	4.1452	4.6768	4.629	3.9918	5.806	4.0928	4.831	4.7206	5.9718	5.6656	5.888	5.4092	5.9838	6.127	5.9234	5.3374	4.9268	4.347	5.7264	4.6002	5.7912	6.3116	4.6568	6.4668	6.967
3.0612	3.756	3.6708	3.8228	2.6518	4.046	4.2518	4.2972	4.1124	4.024	5.6314	3.6946	4.4876	4.453	6.0576	5.3698	6.239	5.0954	5.577	6.0812	5.978	5.409	4.8234	3.7624	5.8894	4.5942	4.7738	4.6968	5.6798	5.6836	5.5108
1.9842	3.09	3.4146	3.6494	2.9662	3.796	3.7548	4.5446	4.2324	3.9534	5.356	4.1766	4.359	3.3076	6.0456	5.1212	5.557	5.3644	5.311	5.0942	5.5774	4.9842	3.5818	4.085	4.8606	3.9364	4.9142	5.3484	4.6236	5.4056	5.9236
2.972	3.6184	3.239	4.0504	2.334	4.0356	4.3078	2.984	4.5506	3.4418	3.6552	3.5692	3.9274	4.7214	4.9488	4.3946	5.032	5.3178	5.5742	4.7546	4.3356	3.8844	3.7638	3.3384	5.0958	4.1358	5.039	5.698	5.139	5.2108	5.7106
1.9588	3.3488	2.5878	2.5528	2.3648	3.741	4.6814	3.687	4.1586	3.141	4.0432	3.4924	3.5342	3.64	5.93	4.1024	4.6798	5.681	4.9444	6.1882	4.9118	4.5026	4.5936	4.3422	5.5366	4.2784	4.9242	4.0022	5.386	5.2786	6.3716
1.6746	2.4082	2.5236	2.8922	2.4252	4.3658	3.4352	3.4472	3.3904	2.8634	3.6548	3.335	4.6062	3.0202	5.0204	3.7164	4.3456	4.8114	4.4686	5.5592	4.4458	3.9472	3.3564	4.3664	5.5544	4.9014	5.866	5.692	5.7452	6.137	6.1066
2.4914	2.4502	3.0916	3.2818	3.2	3.594	3.233	2.6298	3.6196	3.088	3.3714	3.9038	2.9876	3.6878	4.1742	4.9556	3.691	4.6378	4.776	4.8616	4.4512	4.7406	3.229	3.3602	4.5678	4.7782	4.9272	5.9058	6.1632	5.81	6.6274
1.8282	2.5272	2.6272	2.5444	2.609	4.247	4.039	2.5454	3.2494	3.2484	4.3124	4.0178	3.3684	2.8392	4.77	5.1988	3.9208	4.4216	4.5176	5.7852	5.5118	4.8712	4.698	3.7206	4.2568	3.7418	4.7872	5.447	4.7448	5.1914	5.7558
1.909	2.4928	2.8652	2.8452	2.4966	3.4428	3.5664	2.5582	3.0476	2.795	3.0564	3.4228	3.994	3.3294	4.7614	3.8928	4.8384	5.7284	4.6946	4.8108	4.2572	5.1266	3.4614	3.0712	4.0568	4.6252	5.181	3.9996	5.8244	4.5898	5.034
1.9394	2.2198	2.4622	2.7902	2.7692	4.062	3.405	2.5474	2.921	2.743	3.7722	3.8412	3.2494	3.0622	4.5464	4.8534	3.9362	4.7732	4.5604	5.0774	4.1306	4.34	3.7504	3.5222	4.548	3.7974	4.022	5.5226	4.8508	5.0456	4.8544
1.7452	3.0078	2.8716	2.856	3.0458	3.4476	3.2692	3.707	3.137	2.5656	3.1506	3.581	3.1902	2.9084	4.6502	4.0524	3.9472	4.1264	4.0988	4.6318	4.994	4.0786	3.1338	3.1782	4.0414	3.7832	4.5082	3.9538	4.3636	4.3076	5.5784
2.3104	2.4686	2.4592	2.6164	2.3946	3.7258	3.6256	3.0602	2.9834	3.2706	3.6576	3.3136	3.179	3.2214	4.7308	3.6738	4.0524	4.7754	4.181	5.05	4.654	4.0846	3.0082	2.972	4.0128	3.5574	4.0574	3.9318	4.6882	4.1584	5.3316
1.794	3.0336	2.6114	2.6066	2.672	3.1502	3.3204	2.977	3.4792	2.9566	3.331	3.6702	3.578	3.303	4.7908	4.2446	4.551	4.3492	4.189	4.8488	4.432	3.69	3.1986	3.334	4.05	3.6038	4.2298	4.0818	4.6578	4.4496	5.1286
2.0032	2.4662	3.0862	3.1106	2.8034	4.0176	3.6536	3.8112	3.1306	3.0836	3.4624	3.466	3.5078	3.4082	4.5286	4.2308	4.1496	4.3026	4.3678	5.0762	4.389	4.312	3.4676	3.4172	4.6182	3.6454	3.8664	4.0406	5.02	4.0632	5.0586
2.2026	2.5666	2.4152	2.6528	2.8052	3.0058	3.3452	3.264	3.5476	2.9028	4.284	3.796	3.5984	3.6808	4.5984	4.342	4.3204	4.4334	4.1228	5.203	4.536	3.8386	3.4306	3.1692	4.0062	3.5754	4.821	3.9662	4.642	4.3554	5.1216
2.2186	2.6522	2.538	2.9616	2.8108	3.7178	3.5146	3.5334	3.4894	3.0226	3.6302	3.7574	3.2782	3.0594	4.8648	4.484	4.333	4.1688	4.5426	5.4448	4.7252	4.0296	4.0046	3.4942	3.9602	4.025	4.5442	4.3066	4.4506	4.1498	5.3258
2.005	2.6056	2.7552	2.7276	2.8772	3.498	3.7238	3.8706	3.4668	3.4096	3.9952	3.5598	3.3428	3.1256	5.3	4.6326	4.4832	4.6764	4.3916	5.3456	5.1626	3.842	4.0898	3.429	4.2998	3.9584	4.2886	3.9678	5.0206	5.254	5.3756
3.0996	3.2278	3.0876	3.4942	3.0526	3.9844	3.9546	4.4762	4.274	4.3446	4.8202	3.8736	4.1818	3.825	5.6824	4.6484	5.2788	4.5862	5.1238	5.5532	5.0896	5.1696	4.2734	4.301	3.8438	4.2128	4.6234	4.6876	4.9276	5.0414	5.5332
3.203	3.7464	3.7606	4.0472	3.001	4.4786	4.3272	4.8658	5.0676	3.6994	5.8352	4.409	4.9038	4.7044	6.1392	5.5704	6.0958	5.9574	5.2722	6.524	5.7108	5.2314	4.05	4.7712	4.6652	4.1018	5.5104	5.3958	5.3918	5.4788	6.0202
2.9576	3.2916	3.3946	4.154	2.608	4.0104	4.2136	4.2964	5.059	4.158	5.8342	4.4128	4.1584	4.0254	5.9574	5.2218	5.481	5.3322	5.0112	6.3612	5.2628	5.4318	4.6656	5.2884	5.4354	4.882	5.6566	6.2378	5.8184	5.723	6.369
2.9184	3.6874	3.6396	3.7798	2.8214	4.452	4.2934	4.4322	4.7378	3.7958	5.7166	4.559	4.2286	3.7404	6.1608	4.9028	5.4618	5.2048	5.5476	5.7508	5.1038	4.8026	4.144	5.2818	5.4354	4.182	6.2862	6.4082	6.3984	6.8054	6.86
Fig 1l
PBS							MCF-10A EV							MDA-MB-231 EV							PBS					4T1 EV						PBS	MCF-10A EV	MDA-MB-231 EV	Dunnett multiple comparisons	Mean Diff.	95.00% CI of diff.	Below threshold?	Summary	Adjusted P Value
18.52	23.6	21.32	22.84	19.98	24.7	24.3	24.1	20.52	21.58	22.38	25.04	25.8	24.3	28.9	25.8	28.6	26.78	23.4	27.04	24.98	21.26	22.3	20.08	18.96	23.48	26.26	25.52	24.04	24.66	25.04	Night	15.215	20.8425	27.8325	MDA-MB-231 EV vs PBS	6.613	3.929 to 9.298	Yes	****	<0.0001
20.76	24.76	25.32	28.12	20.16	26.3	26.02	27.34	23.7	21.02	27.12	25.9	29.16	26.88	28.98	27.56	29.84	29.92	24.94	26.3	28.44	24.7	22.64	19.42	21.58	23.78	25.1	25.72	24.24	30.84	28.52		19.1092	20.9	25.3858	MDA-MB-231 EV vs MCF-10A EV	4.083	1.399 to 6.768	Yes	**	0.0035
20.24	23.98	24.38	27.5	18.76	25.94	24.9	25.96	23.54	20.06	28.44	23.96	28.82	25.14	24.12	24.42	28.72	29.2	23.82	27.96	27.72	28.64	22.78	19.12	24.08	27.94	30.74	32.96	30.48	34.94	34.66		19.2067	18.8892	25.9692
15.8	24.36	22.32	27.48	19.08	25.94	25.08	26.92	24.12	21.14	26.92	21.18	27.78	25.74	27.92	25.76	25.78	28.34	24.22	21.98	24.38	26.04	21.56	16.06	20.54	29.44	31.46	33.26	30.7	33.54	35.14		21.0775	24.2333	27.0583
19.06	24.32	24.3	28.04	18.06	25.44	26.4	26.3	20.02	21.94	24.52	26.72	26.74	23.96	30.12	31.38	26.58	29.66	23.84	21.56	25.96	23.54	23.5	15.94	23.16	27.68	30.32	32.04	31.58	26.78	36.3		16.475	23.1933	24.2983
15.8	24.04	23.06	26.58	18.96	22.6	26.48	25.56	21.06	22.12	25.18	27.06	28.62	23.9	30.42	30.58	27.5	25.94	23.66	26.34	25.26	27.66	23.92	17.88	23.5	28.02	25.24	28.32	28.64	34.42	32.7		22.4592	23.6858	26.6358
18.12	22.94	21.38	21.6	20.62	21.58	25.38	20.94	23.2	21.62	27.04	26.76	28.06	25.32	30.78	28.62	28.62	28.98	21.76	25.42	27.16	27.96	24.32	15.9	25.92	26.22	27.56	25.28	23.12	34.32	24.84		22.6292	22.14	25.2858
15.84	16.66	21.4	24.12	19.38	21.78	23.92	15.02	15.76	19.12	25.32	26.02	23.78	25.6	29.1	23.36	30.76	29.92	23.46	29.98	22.4	26.32	22.36	17.48	22.44	22.96	24.9	27.62	28.7	28.46	26.6	Day	12.905	18.0842	25.6658	MDA-MB-231 EV vs PBS	8.047	5.677 to 10.42	Yes	****	<0.0001
18.86	19.76	20.56	23.8	17.98	25.22	27.04	20.92	23.14	14.08	18.84	17.48	19.54	26	23.58	24.7	25.24	30.56	21.8	26.78	27.64	19.42	17.34	15.88	18.38	26.12	23.66	21.34	24.14	27.14	31.9		14.9533	18.4292	23.505	MDA-MB-231 EV vs MCF-10A EV	5.022	2.652 to 7.393	Yes	***	0.0002
12.2	13.9	17.92	16.92	19.18	21.34	27.14	22.4	22.58	19.52	20.34	19.78	23.54	18.54	26.32	19.58	23.3	23.38	20.1	26.26	23.76	19.06	16.26	20.34	20.54	23.96	25.44	26.92	30.74	24.14	36.14		15.46	16.5792	23.8708
12.46	14.46	19.04	16.36	16.38	23.72	19.04	20.74	16.96	14.42	17.46	17.36	23	17.16	26.16	19.28	20.02	22.18	20.76	23.3	27.52	21.72	17.38	20.6	23.86	27.04	25.8	30.02	30.34	32.34	35.26		16.1958	22.3592	24.1883
20.14	22.12	18.76	21.56	16.14	25.1	17.46	13.4	17.02	15.94	17.7	16.56	22.06	20.66	22.16	26.26	20.2	22.82	26.34	27.98	21.4	19.5	15.98	16.7	22.14	25.32	20.6	29.7	22.64	30.9	27.98		14.9933	21.1092	22.285
16.6	16.22	16.86	16.88	17.42	21.94	19.1	14.76	15.8	16.12	25.6	20.28	19.4	18.58	25.44	29.28	23.8	26.02	21.7	24.1	24.44	26.6	16.24	16.28	19.04	20.12	28.32	29.44	23.46	24.62	32.52		19.0817	18.8708	25.645
14.24	15.8	18.28	17.6	16.9	23.2	22.52	13.92	15.18	12.8	19.62	24.96	19.38	19.6	24.8	21.78	23.38	25.46	23.78	23.4	25.48	26.46	20.82	16.84	22.52	20.44	23	22.98	25.44	22.28	24.92		18.7375	18.0675	23.4958
12.48	14.66	16.12	17.3	16.16	19.16	18.42	13.82	19.14	13.26	19.22	17.36	23.64	16.54	24.08	21.16	21.64	24.36	21.3	23.8	22.54	21.06	18.94	16.12	20.86	21.16	20.6	22.44	23.36	21.44	25.92		PBS	4T1 EV	Unpaired t test	P value	P value summary	Significantly different (P < 0.05)?	One- or two-tailed P value?	t, df
10.9	14.52	14.64	13.48	15.12	18.48	16.9	13.66	15.94	16.16	18.66	16.16	15.94	15.7	25.8	20.64	23.22	23.9	20.3	24.4	23.04	17.74	16.44	17.74	18.88	20.9	23.78	21.96	21.42	23.24	27.86	Night	24.2292	26.8225	4T1 EV vs PBS	0.0033	**	Yes	Two-tailed	t=4.133, df=8
12.08	11.52	13.14	12.74	13.44	18.8	17.1	16.54	15.7	13.26	17.14	16.4	14.06	16.32	22.28	23.6	22.36	23.24	19.3	23	21.04	21.7	16.14	15.84	18.74	20.2	20.48	21.12	21.44	22.26	24.06		21.3175	27.9817
9.56	12.84	13.68	15.36	13.5	16.56	15.66	15.36	15.94	13.18	20.42	18.26	15.4	15.24	23.52	19.88	21.04	24.28	20.34	24.92	19.96	17.7	15.72	15.96	23.02	20.48	21.26	20.52	24.48	23.84	24.84		18.5425	27.5708
13.7	11.52	16.52	12.94	13.44	14.78	16.12	15.84	17.9	13.08	18.5	19.96	15.72	17.32	23.66	23.14	23.46	23.14	22.14	22.14	23.34	21.26	17.02	16.3	21.26	20.3	20.36	20.64	21.76	24.28	23.96		22.4275	29.7517
10.52	13.64	12.5	16.1	13.58	19.2	17.24	17.22	18.94	14.1	24.18	18.98	17.1	16.76	26.38	24.02	23.64	22.76	22.28	28.28	21.7	17.54	18.56	16.66	19.6	19.56	20.6	20.62	23.56	21.88	23.52		25.9192	31.3225
10.5	13.2	14.28	12.56	14.52	14.82	16.76	16.76	16.92	14.12	22.46	21.12	17.74	16.08	26.1	22.9	23.84	24.6	21.22	24.22	25.62	19.3	19.16	15.94	19.82	22.22	21.92	23.24	21.06	23.4	25.36	Day	21.7925	23.1475	4T1 EV vs PBS	0.003	**	Yes	Two-tailed	t=4.196, df=8
13.56	13.44	15.04	15.68	15.08	17.18	17.46	19.9	18.38	17.38	21.86	21.06	18.18	16.64	24.88	22.76	24.8	23.44	21.8	26.72	22.84	19.2	21.82	17.72	23.54	20.62	20.5	18.48	20.78	22.7	25.1		18.7383	23.1
15.08	18.4	17.78	18.36	16.74	18.66	21.28	23.96	21.32	22.2	25.2	25.36	22.18	22.56	31.56	27.26	30.44	29.2	23.7	26.38	24.32	23.98	19.8	16.92	21.34	19.56	23.34	22.94	25.18	26.98	27.2		17.89	24.235
17.38	20.62	21.38	23.28	15.88	22.38	22.54	26.56	26.44	22.06	32.54	30.26	26.54	25.42	32.8	33.46	32.94	32.46	30.46	27.8	27.48	26.36	21.88	18.5	23.22	24.7	29.4	29.18	27.04	27.32	31.22		20.32	23.9892
14.86	17.88	20.16	20.98	15.14	21.48	21.82	23.7	26	20.8	31.1	29.52	23.08	24.6	33.92	29.68	32.6	32.12	29.62	31.02	24.82	27.78	25.32	18.74	25.24	27.82	31.06	31.88	28.2	34.44	35.76		21.2792	26.9292
16.56	19.92	19.22	22.46	15.9	20	22.66	23.68	23.06	21.08	26.38	29.22	25.42	23.16	33.28	26.72	28.34	28.06	29.14	29.44	26.52	23.18	25.34	19.48	22.98	27.44	30.4	31.84	31.24	30.36	35.86
12.46	20.14	17.8	20.04	14.8	23.5	22.04	22.58	21.98	21.04	31.56	29.2	25.2	25.34	32.32	28.64	26.98	30	28.74	25.56	26.96	27.58	22.32	19.52	22.58	24.34	28.64	32.68	28.3	31.4	30.3
17	21.02	18.96	22.58	16.12	21.3	21.8	23.84	23.7	20.82	29.94	29.08	25.42	24.8	29.78	28.96	29.16	27.04	28.72	30.48	29.56	27.48	25.6	21.78	23.82	29.24	29.74	31.84	23.86	33.48	35.52
16.58	19.9	19.36	20.36	14.22	21.46	22.3	22.16	21.18	21.76	29.2	28.3	23.64	23.5	30.54	27.6	31.06	25.88	26.68	30.3	29.74	27.86	25.12	18.88	23.84	30.26	24.4	23.58	28.98	29.32	27.9
11.08	16.54	18.12	19.36	15.52	20.12	19.68	23.22	21.92	19.52	27.44	27.22	22.92	17.72	30.74	26.38	27.9	27.32	25.22	25.32	27.74	25.68	18.76	20.24	20.24	24.84	25.2	26.48	23.44	27.88	29.9
15.9	19	17.02	21.42	12.3	21.28	22.44	15.42	23.26	18.26	18.8	18.4	20.52	24.76	25.12	22.5	25.34	27.02	26.34	23.14	21.06	19.62	19.64	16.32	20.92	25.92	25.9	28.76	25.58	26.78	28.96
10.78	17.86	13.86	13.76	12.08	19.7	24.42	18.86	21.34	14.96	20.2	19.98	18.44	18.82	29.9	21.18	23.2	28.36	23.36	30.28	23.98	22.36	23.9	21.7	21.68	28.5	25.02	19.68	27.44	27	32.56
9.14	12.92	13.3	15.14	12.3	22.72	18	17.72	17.46	15.26	17.8	18.24	23.78	15.38	25.5	18.88	21.7	23.62	20.98	27.62	21.44	19.44	17.44	22.12	24.94	28.48	30.14	28.34	29.44	31.8	31.34
13.1	12.8	15.8	16.92	15.96	18.46	16.34	13.5	18.36	16.98	21.56	16.74	15.64	18.76	20.82	25.06	18.34	22.56	22.68	23.52	21.1	23.46	16.32	16.9	24.52	22.76	25.3	29.88	31.66	29.92	33.96
9.84	13.02	13.3	13.36	13.64	21.68	20.54	12.94	16.46	15.86	26.98	21.68	17.22	14.56	23.62	26.64	19.28	21.44	21.4	28.2	26.82	24.88	23.84	18.52	19.02	20.78	24.46	27.72	24.34	26.46	29.36
10.06	12.72	14.3	14.56	12.74	17.66	17.9	13	15.26	14.44	19.38	15.24	20.28	16.76	23.88	19.72	24.2	28.3	22.18	23.48	20.5	26.36	17.68	15.42	23.38	19.72	26.4	20.18	29.86	22.72	25.24
10.12	11.36	12.36	14.06	14.46	20.42	17.26	12.82	14.48	14.04	18.48	18.72	16.38	15.5	22.42	24.08	19.76	23.32	21.54	24.5	19.56	21.98	18.68	17.5	18.84	22.14	20.06	27.54	24.86	25.36	23.96
9.08	15.1	14.3	14.58	15.72	17.4	16.32	18.56	15.44	13.62	17.54	15.78	16	14.56	22.58	20.18	19.36	19.94	19.4	22.16	23.82	20.12	15.54	15.74	18.52	19.72	22.24	19.48	21.98	21.22	27.32
11.94	12.58	12.44	13.4	12.64	18.56	18.04	15.5	14.6	16.54	17.72	18.18	15.92	16.12	22.92	18.04	19.66	23.06	19.82	23.96	22.36	20.28	14.72	14.44	17.24	19.4	20.18	19.02	23.3	20.24	26.26
9.54	15.42	13.12	13.24	14.18	15.72	16.54	14.9	16.98	15.04	19.06	16.34	17.84	16.74	23.38	20.9	22.34	21.1	19.94	23	21.02	18	15.58	16.44	17.5	19.52	20.66	19.72	23.2	21.52	24.76
10.58	13.02	15.6	15.94	14.72	20.04	18.38	18.98	15.16	15.58	20.68	16.78	17.7	17.24	21.8	20.54	20.06	20.8	20.84	24.12	20.9	21.2	16.8	16.68	17.64	22.58	18.76	20.06	25.14	19.68	24.42
11.86	13.3	12.32	13.86	14.78	15.1	16.86	16.16	17.34	15.32	20.22	20.82	18.08	18.66	22.18	21.54	21.04	21.34	19.78	25.26	21.48	18.66	16.52	15.3	17.3	19.48	23.78	19.58	23.6	21.14	24.64
12.24	14.02	12.84	15.32	14.9	18.62	17.52	17.64	16.94	15.76	23.34	17.8	16.7	15.72	23.76	22.16	21.06	19.92	21.96	26.82	23.06	19.62	19.72	17.26	19.7	19.2	22.4	21.08	22	20.3	26.38
11.26	13.48	14.32	14.34	15.18	17.54	19.14	19.16	16.96	19.4	22.1	20.04	16.92	16.28	25.68	23.1	22.34	22.54	20.84	26.36	25.08	18.86	20.88	17.32	19.84	20.88	21.26	19.46	24.76	25.7	26.36
16.78	16.82	16.02	18.24	16.18	20.74	20.68	22.56	21.08	22.72	23.56	24.32	21.78	20.04	28.04	23.32	26.68	22.54	24.72	27.7	24.82	26.1	22.02	21.84	21.08	18.86	23.24	23.3	24.08	25.14	27.52
17.46	19.8	19.9	21.38	16.1	23.68	22.84	24.7	25.66	19.82	29.42	29.46	25.74	24.72	30.76	28.36	30.6	29.62	25.7	32.52	28.3	26.7	20.98	23.98	21.2	23.12	28	27.32	27.16	27.4	30.4
16.22	17.78	18.16	21.92	14.18	21.42	22.34	21.98	25.78	22.2	31.3	29.3	22.06	21.34	30	26.78	27.76	26.94	24.58	31.66	26.24	27.88	24.16	26.12	25.2	27.6	29.08	31.72	29.68	28.92	32.6
16.04	19.82	19.44	20.14	15.02	23.56	22.68	22.76	24.28	20.14	27.8	28.92	22.5	19.94	31.16	25.24	27.68	26.54	27.4	28.26	25.46	24.72	21.58	25.92	21.78	27.94	32.32	32.56	32.9	34.88	35.2

## Sheet: Figure 2
Fig 2b
	Tumour-free	231/Ctrl	231/Rab27a KD	Dunnett multiple comparisons	Mean Diff.	95.00% CI of diff.	Below threshold?	Summary	Adjusted P Value
iWAT-Vhl	1.01056	0.0874973	1.62712	231/Ctrl vs Tumour Free	-0.9073	-1.804 to -0.01087	Yes	*	0.0474
	0.810874	0.106998	2.09304	231/Ctrl vs 231/Rab27a KD	-1.664	-2.560 to -0.7673	Yes	**	0.0011
	1.38882	0.179625	1.22976
	0.802099	0.0660543	3.21737
	1.0955	0.13137	0.722505
iWAT-Hif1α	1.29512	0.893347	1.60796	231/Ctrl vs Tumour Free	-0.09923	-0.9884 to 0.7900	No	ns	0.9449
	0.6451	1.53563	2.24464	231/Ctrl vs 231/Rab27a KD	-0.5104	-1.400 to 0.3788	No	ns	0.2922
	0.655328	0.283935	0.788491
	1.77764	1.50917	1.96633
	1.02745	0.68242	0.849194
eWAT-Vhl	0.951955	0.107046	0.981544	231/Ctrl vs Tumour Free	-0.8675	-1.232 to -0.5028	Yes	****	<0.0001
	1.16964	0.149956	1.0106	231/Ctrl vs 231/Rab27a KD	-1.033	-1.398 to -0.6685	Yes	****	<0.0001
	1.56742	0.164911	1.26551
	0.574782	0.281504	1.18642
	0.709864	0.20083	1.49622
	1.40432	0.268626	1.43158
eWAT-Hif1α	2.71225	1.18284	0.855521	231/Ctrl vs Tumour Free	-0.3434	-1.380 to 0.6936	No	ns	0.6413
	0.440878	0.943353	1.01085	231/Ctrl vs 231/Rab27a KD	-0.2221	-1.259 to 0.8149	No	ns	0.8238
	0.598444	0.291746	0.869431
	2.06392	1.98285	2.15869
	0.955442	0.280646	1.44928
	0.70865	0.737965	0.408281
Fig 2c
Fig 2d
	PBS	MCF-10A EV	MDA-MB-231 EV	Dunnett multiple comparisons	Mean Diff.	95.00% CI of diff.	Below threshold?	Summary	Adjusted P Value
iWAT-Vhl	0.695915	1.40181	0.47239	MDA-MB-231 EV vs PBS	-0.643	-1.057 to -0.2290	Yes	**	0.0034
	1.67894	1.45803	0.191571	MDA-MB-231 EV vs MCF-10A EV	-0.7227	-1.137 to -0.3087	Yes	**	0.0013
	0.981562	0.977285	0.514893
	0.976758	1.31405	0.660665
	1.03097	0.591831	0.343814
	0.865881	0.965454	0.188742
iWAT-Hif1α	0.958182	0.826758	0.516316	MDA-MB-231 EV vs PBS	-0.1502	-0.5354 to 0.2349	No	ns	0.5481
	0.743855	1.07957	1.0052	MDA-MB-231 EV vs MCF-10A EV	0.03821	-0.3469 to 0.4234	No	ns	0.9582
	1.00557	0.794859	0.586662
	0.963293	0.8328	0.877993
	0.865496	0.533262	1.24385
	1.67352	1.01208	1.07857
eWAT-Vhl	1.25913	1.49633	0.235493	MDA-MB-231 EV vs PBS	-0.7581	-1.344 to -0.1724	Yes	*	0.0121
	0.765102	1.46226	0.235608	MDA-MB-231 EV vs MCF-10A EV	-0.8506	-1.436 to -0.2649	Yes	**	0.0056
	1.28078	0.680242	0.785616
	0.635754	1.9766	0.241822
	1.46395	0.561435	0.0348267
	0.8708	0.653704	0.193447
eWAT-Hif1α	1.60279	1.15719	1.28089	MDA-MB-231 EV vs PBS	0.4151	-0.2664 to 1.097	No	ns	0.2651
	2.08546	1.57452	2.46037	MDA-MB-231 EV vs MCF-10A EV	0.3867	-0.2948 to 1.068	No	ns	0.3088
	0.749196	1.48902	1.40449
	0.479143	0.629847	1.22243
	0.803879	0.882525	1.4384
	1.03674	1.1942	1.44121
Fig 2e
Fig 2h
	10A/CTRL	10A/miR-204	Unpaired t test	P value	P value summary	Significantly different (P < 0.05)?	One- or two-tailed P value?	t, df
psiCheck2	10.8445	10.7094	10A/miR-204 vs 10A/CTRL	0.1736	ns	No	Two-tailed	t=1.654, df=4
	11.3115	10.4489
	11.2574	8.14147
hWT-UTR	4.75449	2.18616	10A/miR-204 vs 10A/CTRL	0.0008	***	Yes	Two-tailed	t=9.120, df=4
	4.87622	1.9158
	5.08453	2.82021
hMut-UTR	7.25044	5.22859	10A/miR-204 vs 10A/CTRL	0.076	ns	No	Two-tailed	t=2.380, df=4
	6.29483	5.77313
	6.17518	3.73364
mWT-UTR	3.91334	2.74062	10A/miR-204 vs 10A/CTRL	0.0009	***	Yes	Two-tailed	t=8.929, df=4
	4.08734	2.45374
	3.68021	2.47496
mMut-UTR	4.06833	5.91501	10A/miR-204 vs 10A/CTRL	0.8599	ns	No	Two-tailed	t=0.1882, df=4
	7.68843	5.0107
	3.95934	4.03385
Fig 2i

## Sheet: Figure 3
Fig3b
	Tumour-free	4T1/Ctrl	4T1/Rab27a KO	4T1/miR-204 KO	Dunnett multiple comparisons	Mean Diff.	95.00% CI of diff.	Below threshold?	Summary	Adjusted P Value
iWAT	0.921332	3.434	0.128711	0.836001	4T1/Ctrl vs Tumour Free	5.3	0.4821 to 10.12	Yes	*	0.03
	1.52364	2.84983	0.68058	2.79139	4T1/Ctrl vs 4T1/Rab27a KO	5.885	1.066 to 10.70	Yes	*	0.0158
	0.946323	5.34993	1.1255	0.034346	4T1/Ctrl vs 4T1/miR-204 KO	5.377	0.5582 to 10.19	Yes	*	0.0276
	0.551795	3.67905	0.04369	0.126905
	1.36422	16.4966	0.407606	1.13803
eWAT	1.1249	13.0539	2.6278	0.134024	4T1/Ctrl vs Tumour Free	6.699	1.256 to 12.14	Yes	*	0.0151
	1.26312	7.2477	0.079373	0.246808	4T1/Ctrl vs 4T1/Rab27a KO	6.04	0.5973 to 11.48	Yes	*	0.0285
	0.928972	2.18019	0.112708	3.65367	4T1/Ctrl vs 4T1/miR-204 KO	6.659	1.216 to 12.10	Yes	*	0.0157
	0.837896	14.6666	0.345196	0.739148
	0.904171	1.4035	5.18537	0.48246
Fig3c
Fig3d
	PBS	MCF-10A EV	MDA-MB-231 EV	10A/miR-204 EV	Dunnett multiple comparisons	Mean Diff.	95.00% CI of diff.	Below threshold?	Summary	Adjusted P Value
iWAT	1.1849	0.89763	2.31425	3.90611	MDA-MB-231 EV vs PBS	1.935	0.7998 to 3.071	Yes	**	0.0012
	0.890517	1.34043	1.88934	4.19883	MDA-MB-231 EV vs MCF-10A EV	1.99	0.8537 to 3.126	Yes	***	0.0009
	1.10807	0.912807	2.91685	4.99384	10A/miR-204 EV vs PBS	4.044	2.908 to 5.180	Yes	****	<0.0001
	0.83017	0.703073	3.85355	6.42236	10A/miR-204 EV vs MCF-10A EV	4.099	2.963 to 5.235	Yes	****	<0.0001
	1.03025	0.915509	3.74477	5.74215
eWAT	0.844615	0.727203	3.70531	8.82913	MDA-MB-231 EV vs PBS	4.16	0.3752 to 7.944	Yes	*	0.0301
	1.2273	0.594931	4.72821	10.5568	MDA-MB-231 EV vs MCF-10A EV	4.417	0.6324 to 8.201	Yes	*	0.0211
	0.751896	0.61642	5.58548	14.1434	10A/miR-204 EV vs PBS	13.05	9.264 to 16.83	Yes	****	<0.0001
	1.26941	1.2167	5.77813	17.0761	10A/miR-204 EV vs MCF-10A EV	13.31	9.521 to 17.09	Yes	****	<0.0001
	1.01072	0.662737	6.10523	19.7399
Fig3e
Fig3h
	PBS	MCF-10A EV	MDA-MB-231 EV	10A/miR-204 EV	Dunnett multiple comparisons	Mean Diff.	95.00% CI of diff.	Below threshold?	Summary	Adjusted P Value
Serum	5837.44	5811.4	6578.94	6798.25	MDA-MB-231 EV vs PBS	695.5	374.0 to 1017	Yes	****	<0.0001
	5583.48	6535.09	6951.75	7105.26	MDA-MB-231 EV vs MCF-10A EV	570.2	248.7 to 891.6	Yes	***	0.0004
	5928.39	6030.7	6403.51	7039.47	10A/miR-204 EV vs PBS	1225	903.1 to 1546	Yes	****	<0.0001
	6144.28	6052.63	6644.74	7083.33	10A/miR-204 EV vs MCF-10A EV	1099	777.8 to 1421	Yes	****	<0.0001
	6017.19	6096.49	6381.58	7324.56
	6085.18	5789.47	6425.43	7302.63
	5792.63	5986.84	7171.05	7719.3
	5964.35	6052.63	6359.65	6776.32
	Tumour-free	4T1/Ctrl	4T1/Rab27a KO	4T1/miR-204 KO
	6030.7	6929.82	6425.44	6403.51	4T1/Ctrl vs Tumour Free	1139	830.0 to 1449	Yes	****	<0.0001
	5986.84	7061.4	6184.21	6469.3	4T1/Ctrl vs 4T1/Rab27a KO	1055	745.4 to 1364	Yes	****	<0.0001
	5767.54	7456.14	5789.47	6162.28	4T1/Ctrl vs 4T1/miR-204 KO	835.5	526.1 to 1145	Yes	****	<0.0001
	6513.16	7061.4	6140.35	6293.86
	6074.56	7127.19	6622.81	6447.37
	6008.77	7149.12	6030.7	6315.79
	5964.91	7537.43	5745.61	6381.58
iWAT	PBS	MCF-10A EV	MDA-MB-231 EV	10A/miR-204 EV	Dunnett multiple comparisons	Mean Diff.	95.00% CI of diff.	Below threshold?	Summary	Adjusted P Value
	32.3943	26.7342	50.3096	57.1135	MDA-MB-231 EV vs PBS	15.5	1.474 to 29.53	Yes	*	0.0292
	35.5384	50.4123	59.5642	80.8898	MDA-MB-231 EV vs MCF-10A EV	14.11	0.07877 to 28.13	Yes	*	0.0486
	42.8922	35.669	54.3809	55.5573	10A/miR-204 EV vs PBS	25.16	11.13 to 39.19	Yes	***	0.0007
	46.5004	34.6858	44.0869	55.7406	10A/miR-204 EV vs MCF-10A EV	23.77	9.739 to 37.79	Yes	**	0.0013
	27.0608	43.8597	53.5524	60.8943
	Tumour-free	4T1/Ctrl	4T1/Rab27a KO	4T1/miR-204 KO
	29.4203	49.619	28.2519	31.4378	4T1/Ctrl vs Tumour Free	24.21	7.325 to 41.09	Yes	**	0.0051
	45.8013	85.2827	40.9784	39.1785	4T1/Ctrl vs 4T1/Rab27a KO	27.49	10.61 to 44.37	Yes	**	0.0018
	35.5139	44.2461	34.1803	25.5296	4T1/Ctrl vs 4T1/miR-204 KO	29.88	13.00 to 46.77	Yes	***	0.0008
	43.4379	70.9698	26.2724	24.4648
	28.4637	53.5594	36.5497	33.6439
Fig3i
Fig3j
Fig3k
	PBS	MCF-10A EV	MDA-MB-231 EV	10A/miR-204 EV	Dunnett multiple comparisons	Mean Diff.	95.00% CI of diff.	Below threshold?	Summary	Adjusted P Value
NPY	1.10983	1.27323	0.681075	0.690816	MDA-MB-231 EV vs PBS	-0.3471	-0.6305 to -0.06363	Yes	*	0.0156
	1.22918	1.50984	0.681877	0.493119	MDA-MB-231 EV vs MCF-10A EV	-0.6211	-0.9045 to -0.3377	Yes	***	0.0001
	1.0018	1.31001	0.741888	0.302533	10A/miR-204 EV vs PBS	-0.5192	-0.8026 to -0.2358	Yes	***	0.0006
	0.672566	1.1688	0.40746	0.356397	10A/miR-204 EV vs MCF-10A EV	-0.7933	-1.077 to -0.5098	Yes	****	<0.0001
	1.08796	1.2097	0.853746	0.662425
Agrp	0.860789	1.25474	0.429059	0.53498	MDA-MB-231 EV vs PBS	-0.53	-1.142 to 0.08236	No	ns	0.0968
	0.716457	1.39007	0.454503	0.287208	MDA-MB-231 EV vs MCF-10A EV	-1.045	-1.657 to -0.4326	Yes	**	0.0012
	1.09401	1.23601	0.722641	0.459629	10A/miR-204 EV vs PBS	-0.6145	-1.227 to -0.00214	Yes	*	0.0491
	1.34514	2.77595	0.420353	0.485404	10A/miR-204 EV vs MCF-10A EV	-1.129	-1.742 to -0.5171	Yes	***	0.0006
	1.23109	1.16575	0.5709	0.407848
	Tumour-free	4T1/Ctrl	4T1/Rab27a KO	4T1/miR-204 KO
NPY	1.11699	0.468109	1.27086	1.21849	4T1/Ctrl vs Tumour Free	-0.4048	-0.7651 to -0.04461	Yes	*	0.0258
	1.27317	0.885479	0.664397	1.24109	4T1/Ctrl vs 4T1/Rab27a KO	-0.4915	-0.8517 to -0.1313	Yes	**	0.0067
	1.03414	0.643341	1.72671	1.09524	4T1/Ctrl vs 4T1/miR-204 KO	-0.6675	-1.028 to -0.3072	Yes	***	0.0004
	0.711307	0.584852	1.32341	1.40644
	1.06327	0.469393	0.782595	1.28815
	0.894254	0.612883	0.84511	1.41952
Agrp	0.90113	0.254344	1.16592	1.16392	4T1/Ctrl vs Tumour Free	-0.7407	-1.352 to -0.1292	Yes	*	0.0159
	1.1111	0.212597	1.16289	2.0134	4T1/Ctrl vs 4T1/Rab27a KO	-1.226	-1.838 to -0.6146	Yes	***	0.0002
	1.18148	0.393816	2.20424	2.58677	4T1/Ctrl vs 4T1/miR-204 KO	-1.582	-2.194 to -0.9707	Yes	****	<0.0001
	1.0443	0.55974	1.0113	1.82825
	1.10183	0.194462	1.17361	1.36729
	0.830517	0.11125	2.36473	2.25966
Fig3l
	PBS	MCF-10A EV	MDA-MB-231 EV	10A/miR-204 EV	Dunnett multiple comparisons	Mean Diff.	95.00% CI of diff.	Below threshold?	Summary	Adjusted P Value
NE	61.0868	68.7923	90.3149	82.875	MDA-MB-231 EV vs PBS	22.7	10.09 to 35.31	Yes	***	0.0004
	75.7008	73.3094	92.1748	91.112	MDA-MB-231 EV vs MCF-10A EV	26.12	13.51 to 38.72	Yes	****	<0.0001
	70.3866	69.3238	90.0492	113.432	10A/miR-204 EV vs PBS	27.82	15.22 to 40.43	Yes	****	<0.0001
	65.8695	69.0581	113.963	104.397	10A/miR-204 EV vs MCF-10A EV	31.24	18.63 to 43.85	Yes	****	<0.0001
	72.5123	70.918	79.155	100.943
	70.6523	57.3668	75.9665	98.5519
	71.7152	55.2411	105.195	91.3777
	Tumour-free	4T1/Ctrl	4T1/Rab27a KO	4T1/miR-204 KO
	58.9611	102.93	77.0294	75.4351	4T1/Ctrl vs Tumour Free	32.82	19.68 to 45.96	Yes	****	<0.0001
	74.1065	92.3011	70.1209	84.2035	4T1/Ctrl vs 4T1/Rab27a KO	31.03	17.9 to 44.17	Yes	****	<0.0001
	66.401	126.843	74.9037	72.2466	4T1/Ctrl vs 4T1/miR-204 KO	29.17	16.04 to 42.31	Yes	****	<0.0001
	68.2609	120.533	72.2466	73.0437
	58.6954	87.6511	67.1981	60.2896
	79.9522	90.9725	67.4638	75.1694
	78.0922	92.9653	67.9952	69.5895

## Sheet: Figure 4
Fig4a
	PBS	MCF-10A EV	MDA-MB-231 EV	10A/miR-204 EV	Dunnett multiple comparisons	Mean Diff.	95.00% CI of diff.	Below threshold?	Summary	Adjusted P Value
2h	30.2	30.1	32.4	32.9	MDA-MB-231 EV vs PBS	1.8	0.6165 to 2.983	Yes	**	0.006
	30.7	30.5	31.7	31.8	MDA-MB-231 EV vs MCF-10A EV	1.4	0.2165 to 2.583	Yes	*	0.0231
	29.7	31.2	31.9	32.1	10A/miR-204 EV vs PBS	2.067	0.8832 to 3.250	Yes	**	0.0026
					10A/miR-204 EV vs MCF-10A EV	1.667	0.4832 to 2.850	Yes	**	0.0093
4h	28.7	30.2	32.9	33.5	MDA-MB-231 EV vs PBS	2.933	1.493 to 4.373	Yes	***	0.001
	29.9	29.5	32.1	32.1	MDA-MB-231 EV vs MCF-10A EV	2.433	0.9935 to 3.873	Yes	**	0.0032
	30.1	30.5	32.5	32.6	10A/miR-204 EV vs PBS	3.167	1.727 to 4.607	Yes	***	0.0006
					10A/miR-204 EV vs MCF-10A EV	2.667	1.227 to 4.107	Yes	**	0.0018
6h	28.1	29.3	31.7	32	MDA-MB-231 EV vs PBS	2.833	1.401 to 4.265	Yes	**	0.0012
	29.2	28.7	32.4	31.9	MDA-MB-231 EV vs MCF-10A EV	2.533	1.101 to 3.965	Yes	**	0.0024
	29.7	29.9	31.4	32.7	10A/miR-204 EV vs PBS	3.2	1.768 to 4.632	Yes	***	0.0005
					10A/miR-204 EV vs MCF-10A EV	2.9	1.468 to 4.332	Yes	**	0.001
Fig4b
	Tumour-free	4T1/Ctrl	4T1/Rab27a KO	4T1/miR-204 KO	Dunnett multiple comparisons	Mean Diff.	95.00% CI of diff.	Below threshold?	Summary	Adjusted P Value
2h	30.5	32.8	30.7	29.8	4T1/Ctrl vs Tumour Free	1.867	0.7913 to 2.942	Yes	**	0.0027
	30.2	31.7	30.5	29.9	4T1/Ctrl vs 4T1/Rab27a KO	1.967	0.8913 to 3.042	Yes	**	0.002
	31.1	32.9	30.3	29.2	4T1/Ctrl vs 4T1/miR-204 KO	2.833	1.758 to 3.909	Yes	***	0.0002
4h	29.2	31.6	29.4	28.1	4T1/Ctrl vs Tumour Free	2.833	1.771 to 3.896	Yes	***	0.0002
	29.1	32.5	29.3	28.7	4T1/Ctrl vs 4T1/Rab27a KO	3.033	1.971 to 4.096	Yes	***	0.0001
	29.9	32.6	28.9	29.1	4T1/Ctrl vs 4T1/miR-204 KO	3.6	2.538 to 4.662	Yes	****	<0.0001
6h	28.5	31.2	29.1	27.5	4T1/Ctrl vs Tumour Free	2.867	1.656 to 4.077	Yes	***	0.0004
	28.9	31.8	29	28.3	4T1/Ctrl vs 4T1/Rab27a KO	2.9	1.690 to 4.110	Yes	***	0.0004
	29.3	32.3	28.5	28.9	4T1/Ctrl vs 4T1/miR-204 KO	3.533	2.323 to 4.744	Yes	****	<0.0001
Fig4c
	PBS	MCF-10A EV	MDA-MB-231 EV	10A/miR-204 EV	Dunnett multiple comparisons	Mean Diff.	95.00% CI of diff.	Below threshold?	Summary	Adjusted P Value		Tumour-free	4T1/Ctrl	4T1/Rab27a KO	4T1/miR-204 KO	Dunnett multiple comparisons	Mean Diff.	95.00% CI of diff.	Below threshold?	Summary	Adjusted P Value
Ucp1	1.43339	1.84017	22.8161	21.5792	MDA-MB-231 EV vs PBS	12.5	0.5958 to 24.4	Yes	*	0.0388	Ucp1	0.771865	2.61413	0.071421	0.009391	4T1/Ctrl vs Tumour Free	3.346	0.2573 to 6.434	Yes	*	0.0327
	0.924843	0.275308	16.4463	4.92495	MDA-MB-231 EV vs MCF-10A EV	12.52	0.6150 to 24.42	Yes	*	0.0385		1.41792	2.93008	0.071462	0.005478	4T1/Ctrl vs 4T1/Rab27a KO	4.17	1.081 to 7.258	Yes	**	0.008
	0.584366	0.418385	8.61666	7.19304	10A/miR-204 EV vs PBS	17.19	5.283 to 29.09	Yes	**	0.0048		0.566529	1.45322	0.087143	0.005829	4T1/Ctrl vs 4T1/miR-204 KO	3.532	0.4431 to 6.620	Yes	*	0.0239
	1.19093	0.829684	3.47391	22.3162	10A/miR-204 EV vs MCF-10A EV	17.21	5.302 to 29.11	Yes	**	0.0048		1.1418	10.3062	0.851184	2.89214
	1.08392	1.75785	16.366	35.1418								1.41253	4.73612	0.109185	1.46882
Pgc1α	1.37203	0.671792	4.81201	5.88843	MDA-MB-231 EV vs PBS	3.363	1.667 to 5.058	Yes	***	0.0003	Pgc1α	1.1414	6.33593	1.63343	0.115117	4T1/Ctrl vs Tumour Free	6.809	1.449 to 12.17	Yes	*	0.0122
	0.573618	0.494163	3.97827	6.77439	MDA-MB-231 EV vs MCF-10A EV	3.819	2.123 to 5.514	Yes	****	<0.0001		1.13212	7.27216	1.88325	0.21199	4T1/Ctrl vs 4T1/Rab27a KO	6.224	0.8629 to 11.58	Yes	*	0.0218
	1.74292	0.274006	4.90884	5.28497	10A/miR-204 EV vs PBS	3.698	2.002 to 5.393	Yes	***	0.0001		0.859921	2.47166	2.47533	0.634875	4T1/Ctrl vs 4T1/miR-204 KO	7.524	2.163 to 12.88	Yes	**	0.006
	1.59595	1.42493	3.15835	3.55688	10A/miR-204 EV vs MCF-10A EV	4.153	2.458 to 5.849	Yes	****	<0.0001		0.865855	18.923	1.61502	0.089592
	0.45679	0.597572	5.69813	2.72441								1.03936	4.08291	0.360374	0.414399
Prdm16	0.761248	1.9057	18.5014	16.7338	MDA-MB-231 EV vs PBS	8.807	2.176 to 15.44	Yes	**	0.009	Prdm16	0.969438	11.0024	1.20988	0.80893	4T1/Ctrl vs Tumour Free	7.754	1.939 to 13.57	Yes	**	0.0087
	1.48808	0.574044	6.50703	5.88536	MDA-MB-231 EV vs MCF-10A EV	9.312	2.680 to 15.94	Yes	**	0.006		1.27191	2.13237	0.864502	1.48966	4T1/Ctrl vs 4T1/Rab27a KO	6.762	0.9472 to 12.58	Yes	*	0.0216
	0.750164	0.142838	6.44075	5.82541	10A/miR-204 EV vs PBS	7.866	1.235 to 14.50	Yes	*	0.0191		0.968827	2.85081	2.76544	0.595772	4T1/Ctrl vs 4T1/miR-204 KO	7.477	1.663 to 13.29	Yes	*	0.0112
	1.34402	0.018088	4.27412	3.86578	10A/miR-204 EV vs MCF-10A EV	8.371	1.739 to 15.00	Yes	*	0.0128		1.03382	8.58541	2.37818	0.629565
	0.875561	0.055627	13.5329	12.24								0.809719	19.252	2.79667	2.91199
Dio2	0.423082	0.820219	1.21925	8.24108	MDA-MB-231 EV vs PBS	1.971	-1.233 to 5.176	No	ns	0.2917	Dio2	2.95207	0.352327	0.345325	0.443456	4T1/Ctrl vs Tumour Free	-0.5443	-2.059 to 0.9708	No	ns	0.6801
	1.16664	0.175938	2.25759	7.56972	MDA-MB-231 EV vs MCF-10A EV	2.528	-0.6769 to 5.732	No	ns	0.1386		0.710832	0.735718	3.65983	1.53338	4T1/Ctrl vs 4T1/Rab27a KO	-1.05	-2.565 to 0.465	No	ns	0.2116
	1.91105	1.18648	1.39816	10.0803	10A/miR-204 EV vs PBS	8.217	5.012 to 11.42	Yes	****	<0.0001		0.52591	1.19826	1.34973	0.936936	4T1/Ctrl vs 4T1/miR-204 KO	-0.747	-2.262 to 0.768	No	ns	0.4572
	0.555198	0.660029	5.99171	14.554	10A/miR-204 EV vs MCF-10A EV	8.774	5.569 to 11.98	Yes	****	<0.0001		0.833097	0.87027	0.940865	1.77742
	1.9095	0.339982	4.9549	6.60574								1.08768	0.231555	2.34236	2.43191
Cidea	0.60646	1.02868	14.4396	3.36115	MDA-MB-231 EV vs PBS	11.48	5.014 to 17.95	Yes	***	0.0008	Cidea	1.00557	6.9683	1.57728	0.344327	4T1/Ctrl vs Tumour Free	8.183	5.326 to 11.04	Yes	****	<0.0001
	1.26118	0.189087	16.0517	1.95266	MDA-MB-231 EV vs MCF-10A EV	12.08	5.609 to 18.54	Yes	***	0.0005		1.05088	8.48279	0.681787	1.26926	4T1/Ctrl vs 4T1/Rab27a KO	7.99	5.132 to 10.85	Yes	****	<0.0001
	1.45657	0.027992	6.27977	1.64553	10A/miR-204 EV vs PBS	1.22	-5.248 to 7.687	No	ns	0.9281		1.3186	9.77783	1.60692	0.554862	4T1/Ctrl vs 4T1/miR-204 KO	8.678	5.821 to 11.54	Yes	****	<0.0001
	1.30141	0.269179	22.7245	2.60924	10A/miR-204 EV vs MCF-10A EV	1.815	-4.653 to 8.283	No	ns	0.8094		0.756548	14.7598	0.856873	0.249492
	0.689724	0.824158	3.22596	1.84581								0.948607	6.00747	1.32541	0.186939
Fig4d
	PBS	MCF-10A EV	MDA-MB-231 EV	10A/miR-204 EV	Dunnett multiple comparisons	Mean Diff.	95.00% CI of diff.	Below threshold?	Summary	Adjusted P Value		Tumour-free	4T1/Ctrl	4T1/Rab27a KO	4T1/miR-204 KO	Dunnett multiple comparisons	Mean Diff.	95.00% CI of diff.	Below threshold?	Summary	Adjusted P Value
Ucp1	1.25548	0.204896	3.44658	9.64831	MDA-MB-231 EV vs PBS	0.9564	-2.648 to 4.561	Yes	ns	0.8324	Ucp1	0.616726	2.04106	1.89768	0.449617	4T1/Ctrl vs Tumour Free	1.153	0.3674 to 1.939	Yes	**	0.0042
	0.787327	0.584994	2.14578	2.91484	MDA-MB-231 EV vs MCF-10A EV	1.241	-2.363 to 4.846	Yes	ns	0.7054		1.00743	2.70139	0.218767	0.820443	4T1/Ctrl vs 4T1/Rab27a KO	1.035	0.2496 to 1.821	Yes	**	0.0095
	1.37758	1.21372	1.54176	13.3089	10A/miR-204 EV vs PBS	6.171	2.567 to 9.776	Yes	**	0.0011		1.6419	1.75251	0.939041	0.331102	4T1/Ctrl vs 4T1/miR-204 KO	1.72	0.9344 to 2.506	Yes	***	0.0001
	0.658461	0.851041	1.55604	3.91596	10A/miR-204 EV vs MCF-10A EV	6.457	2.852 to 10.06	Yes	***	0.0008		0.998628	2.88907	1.21647	0.244977
	1.11529	0.913849	1.28578	6.26344								0.981621	1.62718	1.56344	0.564959
Pgc1α	3.0234	0.404828	1.7793	4.75368	MDA-MB-231 EV vs PBS	0.2426	-1.863 to 2.348	No	ns	0.9814	Pgc1α	1.20628	2.70985	1.32879	0.1276	4T1/Ctrl vs Tumour Free	1.078	0.5188 to 1.637	Yes	***	0.0004
	0.519373	4.17445	1.86433	4.43985	MDA-MB-231 EV vs MCF-10A EV	0.2166	-1.889 to 2.322	No	ns	0.9866		1.03703	2.40384	0.31182	0.068611	4T1/Ctrl vs 4T1/Rab27a KO	0.9861	0.4273 to 1.545	Yes	***	0.0009
	0.4851	0.460299	1.38366	8.18895	10A/miR-204 EV vs PBS	4.208	2.103 to 6.314	Yes	***	0.0003		0.989923	1.4563	1.28607	0.190187	4T1/Ctrl vs 4T1/miR-204 KO	1.922	1.363 to 2.481	Yes	****	<0.0001
	0.545055	0.921608	1.09907	6.02501	10A/miR-204 EV vs MCF-10A EV	4.182	2.077 to 6.288	Yes	***	0.0003		0.782203	2.06557	1.27221	0.210349
	2.40854	1.15017	2.06819	4.61538								1.03237	1.8008	1.30674	0.230279
Prdm16	0.735803	0.41398	2.01778	5.8731	MDA-MB-231 EV vs PBS	1.35	0.3047 to 2.396	Yes	*	0.0109	Prdm16	0.953011	3.32431	0.49157	0.326054	4T1/Ctrl vs Tumour Free	2.266	0.8191 to 3.712	Yes	**	0.0025
	0.957295	0.482659	2.47077	5.39627	MDA-MB-231 EV vs MCF-10A EV	1.665	0.6197 to 2.711	Yes	**	0.0022		1.25974	1.80541	1.15213	0.384857	4T1/Ctrl vs 4T1/Rab27a KO	2.534	1.087 to 3.981	Yes	***	0.0009
	1.3944	1.0683	2.22619	4.10391	10A/miR-204 EV vs PBS	3.499	2.453 to 4.544	Yes	****	<0.0001		0.965953	2.58698	0.346297	0.355256	4T1/Ctrl vs 4T1/miR-204 KO	2.807	1.36 to 4.254	Yes	***	0.0004
	0.90189	0.683828	2.45008	4.42155	10A/miR-204 EV vs MCF-10A EV	3.814	2.769 to 4.859	Yes	****	<0.0001		1.08742	2.5298	1.08357	0.248799
	1.12889	0.894465	2.70391	2.81802								0.792985	6.14137	0.644256	1.03814
Dio2	2.02333	1.53636	0.312737	0.424539	MDA-MB-231 EV vs PBS	0.1818	-0.9167 to 1.280	No	ns	0.9492	Dio2	0.530356	8.55102	0.979921	0.497105	4T1/Ctrl vs Tumour Free	4.223	2.425 to 6.022	Yes	****	<0.0001
	1.79331	0.384635	0.706291	0.92687	MDA-MB-231 EV vs MCF-10A EV	0.4637	-0.6348 to 1.562	No	ns	0.5724		0.922225	4.61397	1.02262	0.294633	4T1/Ctrl vs 4T1/Rab27a KO	4.13	2.331 to 5.928	Yes	****	<0.0001
	0.528813	0.544498	1.98321	0.953856	10A/miR-204 EV vs PBS	-0.4626	-1.561 to 0.636	No	ns	0.5742		0.891008	4.0896	0.920355	0.206694	4T1/Ctrl vs 4T1/miR-204 KO	5.036	3.238 to 6.835	Yes	****	<0.0001
	0.396212	0.440841	2.43808	0.884005	10A/miR-204 EV vs MCF-10A EV	-0.1807	-1.279 to 0.9179	No	ns	0.9501		0.831374	4.97201	2.85325	0.580021
	1.31537	1.74125	1.52594	0.554994								2.76005	4.82542	0.62749	0.292032
Cidea	0.865892	1.15247	1.22694	2.12188	MDA-MB-231 EV vs PBS	0.221	-0.6733 to 1.115	No	ns	0.8582	Cidea	1.11122	1.20726	0.979438	0.756514	4T1/Ctrl vs Tumour Free	0.5131	0.1531 to 0.8731	Yes	**	0.0053
	1.02176	1.134	1.5624	1.66066	MDA-MB-231 EV vs MCF-10A EV	0.351	-0.5433 to 1.245	No	ns	0.623		1.27035	1.31155	1.10612	0.471872	4T1/Ctrl vs 4T1/Rab27a KO	0.5588	0.1988 to 0.9188	Yes	**	0.0027
	1.38296	0.657587	0.987378	4.16466	10A/miR-204 EV vs PBS	1.481	0.5864 to 2.375	Yes	**	0.0015		1.07218	1.52839	1.09621	0.678817	4T1/Ctrl vs 4T1/miR-204 KO	0.9095	0.5495 to 1.269	Yes	****	<0.0001
	1.52016	0.98907	1.37402	2.63896	10A/miR-204 EV vs MCF-10A EV	1.611	0.7164 to 2.505	Yes	***	0.0007		0.912994	1.59828	0.876571	0.382555
	0.537637	0.745333	1.28278	2.14585								0.723672	2.0105	0.803782	0.818906
Fig4e												Fig4f
Fig4g
	PBS	MCF-10A EV	MDA-MB-231 EV	10A/miR-204 EV	Dunnett multiple comparisons	Mean Diff.	95.00% CI of diff.	Below threshold?	Summary	Adjusted P Value
FFA	257.143	485.714	828.571	1360	MDA-MB-231 EV vs PBS	561	299 to 822.9	Yes	****	<0.0001
	154.286	320	817.143	891.429	MDA-MB-231 EV vs MCF-10A EV	394.3	132.3 to 656.3	Yes	**	0.0029
	245.714	354.286	714.286	920	10A/miR-204 EV vs PBS	833.3	571.3 to 1095	Yes	****	<0.0001
	251.429	594.286	942.857	1148.57	10A/miR-204 EV vs MCF-10A EV	666.7	404.7 to 928.7	Yes	****	<0.0001
	314.286	577.143	651.429	1491.43
	325.714	217.143	960	737.143
	Tumour-free	4T1/Ctrl	4T1/Rab27a KO	4T1/miR-204 KO
	377.143	1617.14	451.429	411.429	4T1/Ctrl vs Tumour Free	952.4	701.2 to 1204	Yes	****	<0.0001
	308.571	1200	405.714	434.286	4T1/Ctrl vs 4T1/Rab27a KO	807.6	556.5 to 1059	Yes	****	<0.0001
	240	1405.71	348.571	531.429	4T1/Ctrl vs 4T1/miR-204 KO	762.9	511.7 to 1014	Yes	****	<0.0001
	268.571	862.857	548.571	668.571
	342.857	1457.14	342.857	400
	194.286	902.857	502.857	422.857
Fig4h
	PBS	MCF-10A EV	MDA-MB-231 EV	10A/miR-204 EV	Dunnett multiple comparisons	Mean Diff.	95.00% CI of diff.	Below threshold?	Summary	Adjusted P Value
TG	6.54211	6.46662	4.37521	2.36072	MDA-MB-231 EV vs PBS	-3.508	-4.766 to -2.249	Yes	****	<0.0001
	6.02171	6.49297	4.18635	2.9273	MDA-MB-231 EV vs MCF-10A EV	-3.548	-4.806 to -2.289	Yes	****	<0.0001
	6.24474	7.61961	2.97913	2.54958	10A/miR-204 EV vs PBS	-4.471	-5.729 to -3.212	Yes	****	<0.0001
	8.475	8.06887	3.06492	2.99025	10A/miR-204 EV vs MCF-10A EV	-4.51	-5.769 to -3.252	Yes	****	<0.0001
	7.88026	6.71498	3.01977	1.98301
	Tumour-free	4T1/Ctrl	4T1/Rab27a KO	4T1/miR-204 KO
	6.55149	3.30501	6.05943	5.50836	4T1/Ctrl vs Tumour Free	-4.205	-6.125 to -2.286	Yes	***	0.0001
	5.96014	3.61978	7.76698	8.21532	4T1/Ctrl vs 4T1/Rab27a KO	-3.604	-5.523 to -1.685	Yes	***	0.0005
	6.46924	3.0532	7.36996	5.13064	4T1/Ctrl vs 4T1/miR-204 KO	-3.457	-5.376 to -1.538	Yes	***	0.0007
	8.06495	2.99025	5.29716	4.87883
	8.05149	1.10167	5.5976	7.61988
Fig4i
	PBS				MCF-10A EV				MDA-MB-231 EV				10A/miR-204 EV				Dunnett multiple comparisons	Mean Diff.	95.00% CI of diff.	Below threshold?	Summary	Adjusted P Value
1.30884	14.0506	15.6871	17.3227	18.5779	14.4161	16.1004	18.4758	18.2135	19.2859	21.0903	25.7247	23.0796	23.3802	23.5545	27.8247	28.4901	MDA-MB-231 EV vs PBS	5.886	-2.666 to 14.44	Yes	ns	0.2452
																	MDA-MB-231 EV vs MCF-10A EV	5.494	-3.058 to 14.05	Yes	ns	0.2965
																	10A/miR-204 EV vs PBS	9.403	0.8512 to 17.95	Yes	*	0.0271
																	10A/miR-204 EV vs MCF-10A EV	9.011	0.4593 to 17.56	Yes	*	0.0362
7.77921	13.4513	14.7409	16.0939	17.2843	13.7161	15.1003	17.16	17.0376	18.6163	19.7843	23.5983	21.292	21.7556	22.0233	25.8605	26.265	MDA-MB-231 EV vs PBS	5.43	-3.121 to 13.98	Yes	ns	0.3055
																	MDA-MB-231 EV vs MCF-10A EV	5.069	-3.482 to 13.62	Yes	ns	0.3598
																	10A/miR-204 EV vs PBS	8.584	0.03189 to 17.14	Yes	*	0.0489
																	10A/miR-204 EV vs MCF-10A EV	8.223	-0.3290 to 16.77	Yes	ns	0.0625
14.241	13.2864	14.4109	15.7379	16.8279	13.5202	14.8377	16.7674	16.5359	18.1793	19.4369	23.0546	20.8118	21.6329	21.6948	25.2641	25.7018	MDA-MB-231 EV vs PBS	5.305	-3.247 to 13.86	Yes	ns	0.3238
																	MDA-MB-231 EV vs MCF-10A EV	4.955	-3.596 to 13.51	Yes	ns	0.378
																	10A/miR-204 EV vs PBS	8.508	-0.04398 to 17.06	Yes	ns	0.0515
																	10A/miR-204 EV vs MCF-10A EV	8.158	-0.3935 to 16.71	Yes	ns	0.0652
20.8437	13.3748	14.0034	14.5439	15.9304	13.2358	14.6081	15.6664	15.6983	17.9267	19.1732	22.1037	20.2623	20.8558	21.0905	23.9598	25.4754	MDA-MB-231 EV vs PBS	5.403	-3.148 to 13.95	Yes	ns	0.3094
																	MDA-MB-231 EV vs MCF-10A EV	5.064	-3.487 to 13.62	Yes	ns	0.3605
																	10A/miR-204 EV vs PBS	8.382	-0.1694 to 16.93	Yes	ns	0.0561
																	10A/miR-204 EV vs MCF-10A EV	8.043	-0.5084 to 16.59	Yes	ns	0.0703
27.3097	13.3164	13.2912	14.3941	16.1398	13.3424	14.0949	15.4778	15.1705	17.8914	18.7778	21.0145	20.1232	20.9066	20.1257	23.1006	25.0848	MDA-MB-231 EV vs PBS	5.166	-3.385 to 13.72	Yes	ns	0.3446
																	MDA-MB-231 EV vs MCF-10A EV	4.93	-3.621 to 13.48	Yes	ns	0.3821
																	10A/miR-204 EV vs PBS	8.019	-0.5325 to 16.57	Yes	ns	0.0715
																	10A/miR-204 EV vs MCF-10A EV	7.783	-0.7685 to 16.33	Yes	ns	0.0832
33.78	13.3358	12.8749	14.5857	16.3367	13.3833	13.7894	15.8779	15.2662	18.0096	18.264	21.1068	19.3596	20.5656	18.3859	21.9694	24.4033	MDA-MB-231 EV vs PBS	4.902	-3.650 to 13.45	Yes	ns	0.3867
																	MDA-MB-231 EV vs MCF-10A EV	4.606	-3.946 to 13.16	Yes	ns	0.437
																	10A/miR-204 EV vs PBS	7.048	-1.504 to 15.60	Yes	ns	0.1303
																	10A/miR-204 EV vs MCF-10A EV	6.752	-1.800 to 15.30	Yes	ns	0.1545
40.3682	29.7573	39.6674	14.5058	27.6471	36.1893	13.3926	29.6028	15.3438	41.5999	47.7001	38.9071	42.6259	57.0495	59.28	56.6659	60.0403	MDA-MB-231 EV vs PBS	14.81	6.262 to 23.37	Yes	***	0.0002
																	MDA-MB-231 EV vs MCF-10A EV	19.08	10.52 to 27.63	Yes	****	<0.0001
																	10A/miR-204 EV vs PBS	30.36	21.81 to 38.92	Yes	****	<0.0001
																	10A/miR-204 EV vs MCF-10A EV	34.63	26.08 to 43.18	Yes	****	<0.0001
46.8401	30.1921	36.6007	14.163	24.4738	34.4863	13.1965	24.4467	15.0799	35.9994	42.3916	32.5517	35.3178	46.0322	57.8496	48.5872	45.2624	MDA-MB-231 EV vs PBS	10.21	1.656 to 18.76	Yes	*	0.0146
																	MDA-MB-231 EV vs MCF-10A EV	14.76	6.211 to 23.31	Yes	***	0.0002
																	10A/miR-204 EV vs PBS	23.08	14.52 to 31.63	Yes	****	<0.0001
																	10A/miR-204 EV vs MCF-10A EV	27.63	19.08 to 36.18	Yes	****	<0.0001
53.3095	30.0838	34.7164	13.6682	22.6785	33.0743	12.9395	22.2006	14.7503	34.3879	39.699	30.2627	32.0759	42.5508	54.8887	44.844	40.6576	MDA-MB-231 EV vs PBS	8.82	0.2680 to 17.37	Yes	*	0.0415
																	MDA-MB-231 EV vs MCF-10A EV	13.37	4.814 to 21.92	Yes	***	0.0009
																	10A/miR-204 EV vs PBS	20.45	11.90 to 29.00	Yes	****	<0.0001
																	10A/miR-204 EV vs MCF-10A EV	24.99	16.44 to 33.55	Yes	****	<0.0001
59.902	4.85175	5.03719	12.9612	5.53613	4.43387	4.3193	6.14651	6.91144	7.4744	5.7181	28.9043	6.62058	8.63833	7.46219	23.1406	9.51098	MDA-MB-231 EV vs PBS	5.083	-3.469 to 13.63	No	ns	0.3577
																	MDA-MB-231 EV vs MCF-10A EV	6.727	-1.825 to 15.28	No	ns	0.1567
																	10A/miR-204 EV vs PBS	5.091	-3.460 to 13.64	No	ns	0.3562
																	10A/miR-204 EV vs MCF-10A EV	6.735	-1.816 to 15.29	No	ns	0.156
66.3784	4.481	5.20224	12.3758	6.00336	4.60751	4.05794	6.53186	5.87976	7.07108	6.05598	28.1778	7.25451	7.56259	7.46516	10.1678	9.87925	MDA-MB-231 EV vs PBS	5.124	-3.427 to 13.68	No	ns	0.3511
																	MDA-MB-231 EV vs MCF-10A EV	6.871	-1.681 to 15.42	No	ns	0.1445
																	10A/miR-204 EV vs PBS	1.753	-6.799 to 10.30	No	ns	0.9301
																	10A/miR-204 EV vs MCF-10A EV	3.499	-5.052 to 12.05	No	ns	0.6455
72.8576	4.4588	5.1924	11.9652	6.10885	4.58177	3.87893	6.52329	5.78277	6.97862	5.94634	27.7149	7.36725	7.43375	7.35591	9.75565	10.0573	MDA-MB-231 EV vs PBS	5.07	-3.481 to 13.62	No	ns	0.3595
																	MDA-MB-231 EV vs MCF-10A EV	6.81	-1.742 to 15.36	No	ns	0.1495
																	10A/miR-204 EV vs PBS	1.719	-6.832 to 10.27	No	ns	0.9336
																	10A/miR-204 EV vs MCF-10A EV	3.459	-5.093 to 12.01	No	ns	0.6533
Fig4j
	PBS					MCF-10A EV					MDA-MB-231 EV					10A/miR-204 EV					Dunnett multiple comparisons	Mean Diff.	95.00% CI of diff.	Below threshold?	Summary	Adjusted P Value
1.31	1.32304	1.54005	1.69229	1.68863	1.75861	1.65281	1.50856	1.62769	2.00727	1.87573	1.46109	1.53677	1.50068	1.46226	1.68103	1.40539	1.51077	1.51161	0.797341	0.601665	MDA-MB-231 EV vs PBS	-0.07216	-1.045 to 0.9006	No	ns	0.9962
																					MDA-MB-231 EV vs MCF-10A EV	-0.206	-1.179 to 0.7667	No	ns	0.9243
																					10A/miR-204 EV vs PBS	-0.4352	-1.408 to 0.5376	Yes	ns	0.5837
																					10A/miR-204 EV vs MCF-10A EV	-0.5691	-1.542 to 0.4037	Yes	ns	0.3716
7.78	1.28885	1.44912	1.58771	1.66018	1.65814	1.60337	1.87453	1.56408	1.86167	1.77393	1.35475	1.47269	1.42819	1.3152	1.46058	1.3072	1.43433	1.43245	0.714908	0.590887	MDA-MB-231 EV vs PBS	-0.1225	-1.095 to 0.8502	No	ns	0.9821
																					MDA-MB-231 EV vs MCF-10A EV	-0.3292	-1.302 to 0.6435	No	ns	0.7615
																					10A/miR-204 EV vs PBS	-0.4328	-1.406 to 0.5399	Yes	ns	0.5876
																					10A/miR-204 EV vs MCF-10A EV	-0.6396	-1.612 to 0.3332	Yes	ns	0.28
14.24	1.28721	1.43258	1.54805	1.6327	1.65402	1.59024	1.87997	1.53094	1.8334	1.75246	1.36142	1.47367	1.36112	1.33291	1.4223	1.2691	1.40652	1.44599	0.676304	0.532694	MDA-MB-231 EV vs PBS	-0.1206	-1.093 to 0.8521	No	ns	0.9829
																					MDA-MB-231 EV vs MCF-10A EV	-0.3271	-1.300 to 0.6456	No	ns	0.7648
																					10A/miR-204 EV vs PBS	-0.4448	-1.418 to 0.5279	Yes	ns	0.5674
																					10A/miR-204 EV vs MCF-10A EV	-0.6513	-1.624 to 0.3214	Yes	ns	0.2663
20.85	5.46599	5.37468	4.72066	4.26523	6.82442	2.74805	4.65581	3.90754	5.1742	5.60675	1.88943	3.49723	3.45968	2.9762	3.80729	2.42618	2.96165	2.4645	1.89693	1.85931	MDA-MB-231 EV vs PBS	-2.204	-3.177 to -1.232	Yes	****	<0.0001
																					MDA-MB-231 EV vs MCF-10A EV	-1.293	-2.265 to -0.3198	No	**	0.0055
																					10A/miR-204 EV vs PBS	-3.008	-3.981 to -2.036	Yes	****	<0.0001
																					10A/miR-204 EV vs MCF-10A EV	-2.097	-3.069 to -1.124	Yes	****	<0.0001
27.31	6.19542	5.51084	4.02007	3.65151	6.04949	1.9734	3.7765	3.14452	5.37909	5.90004	4.33146	2.76587	2.76701	2.38662	4.00677	1.66674	2.24086	1.70065	1.99152	2.1132	MDA-MB-231 EV vs PBS	-1.834	-2.807 to -0.8612	Yes	****	<0.0001
																					MDA-MB-231 EV vs MCF-10A EV	-0.7832	-1.756 to 0.1896	No	ns	0.1437
																					10A/miR-204 EV vs PBS	-3.143	-4.116 to -2.170	Yes	****	<0.0001
																					10A/miR-204 EV vs MCF-10A EV	-2.092	-3.065 to -1.119	Yes	****	<0.0001
33.79	6.49225	5.57698	3.91479	3.52811	5.8453	1.85471	3.60722	2.99148	5.48155	6.00692	4.76814	2.67065	2.69475	2.28013	4.1071	1.55425	2.24294	1.59219	1.98086	2.20385	MDA-MB-231 EV vs PBS	-1.767	-2.740 to -0.7946	No	****	<0.0001
																					MDA-MB-231 EV vs MCF-10A EV	-0.6842	-1.657 to 0.2885	No	ns	0.2304
																					10A/miR-204 EV vs PBS	-3.157	-4.129 to -2.184	Yes	****	<0.0001
																					10A/miR-204 EV vs MCF-10A EV	-2.074	-3.046 to -1.101	Yes	****	<0.0001
40.37	7.93858	6.55542	5.64412	7.33723	6.34685	6.10957	7.04003	6.15038	5.78055	6.52185	4.4763	5.76885	4.508	4.43886	5.60555	3.23657	1.61623	2.62098	2.31074	2.02241	MDA-MB-231 EV vs PBS	-1.805	-2.778 to -0.8322	Yes	****	<0.0001
																					MDA-MB-231 EV vs MCF-10A EV	-1.361	-2.334 to -0.3882	Yes	*	0.0032
																					10A/miR-204 EV vs PBS	-4.403	-5.376 to -3.430	Yes	****	<0.0001
																					10A/miR-204 EV vs MCF-10A EV	-3.959	-4.932 to -2.986	Yes	****	<0.0001
46.85	7.61228	6.35825	5.50325	7.07979	6.13162	6.06847	7.00907	6.08623	5.79587	6.39485	4.49094	5.6672	4.64816	4.49708	5.46172	3.3091	1.69869	2.39296	2.16038	1.91516	MDA-MB-231 EV vs PBS	-1.584	-2.557 to -0.6113	Yes	***	0.0005
																					MDA-MB-231 EV vs MCF-10A EV	-1.318	-2.291 to -0.3452	Yes	**	0.0045
																					10A/miR-204 EV vs PBS	-4.242	-5.215 to -3.269	Yes	****	<0.0001
																					10A/miR-204 EV vs MCF-10A EV	-3.976	-4.948 to -3.003	Yes	****	<0.0001
53.31	7.13839	6.00845	5.23629	6.78084	6.2474	5.86327	6.74484	5.90745	5.63974	6.0659	4.27896	5.39281	4.70739	4.3133	5.0994	3.26022	1.72606	2.37117	2.10642	1.88508	MDA-MB-231 EV vs PBS	-1.524	-2.497 to -0.5512	Yes	***	0.0008
																					MDA-MB-231 EV vs MCF-10A EV	-1.286	-2.259 to -0.3131	Yes	**	0.0057
																					10A/miR-204 EV vs PBS	-4.012	-4.985 to -3.040	Yes	****	<0.0001
																					10A/miR-204 EV vs MCF-10A EV	-3.774	-4.747 to -2.802	Yes	****	<0.0001
59.9	1.94244	1.68955	2.28274	1.78877	1.51894	1.24707	1.61757	1.74821	1.09927	1.26582	1.08965	1.24096	1.21439	0.795771	1.16472	1.1055	0.997095	1.04408	0.671641	0.620471	MDA-MB-231 EV vs PBS	-0.7434	-1.716 to 0.2293	Yes	ns	0.1749
																					MDA-MB-231 EV vs MCF-10A EV	-0.2945	-1.267 to 0.6782	No	ns	0.8149
																					10A/miR-204 EV vs PBS	-0.9567	-1.929 to 0.01599	Yes	ns	0.0551
																					10A/miR-204 EV vs MCF-10A EV	-0.5078	-1.481 to 0.4649	Yes	ns	0.4636
66.38	1.53511	1.26277	2.33492	1.90529	1.27466	1.08081	1.61237	1.62427	1.03558	1.32694	0.977295	1.34867	1.16837	0.930255	1.13711	1.02036	0.975084	0.991719	0.526658	0.606258	MDA-MB-231 EV vs PBS	-0.5502	-1.523 to 0.4225	Yes	ns	0.3989
																					MDA-MB-231 EV vs MCF-10A EV	-0.2237	-1.196 to 0.7491	No	ns	0.9062
																					10A/miR-204 EV vs PBS	-0.8385	-1.811 to 0.1342	Yes	ns	0.1077
																					10A/miR-204 EV vs MCF-10A EV	-0.512	-1.485 to 0.4607	Yes	ns	0.4572
72.86	1.38101	1.28016	2.30748	1.91113	1.21517	1.23588	1.90403	1.43985	1.13892	1.22144	1.25626	1.62979	1.35096	1.21395	1.47513	1.29016	1.15423	1.20851	0.572884	0.604945	MDA-MB-231 EV vs PBS	-0.2338	-1.206 to 0.7389	No	ns	0.8948
																					MDA-MB-231 EV vs MCF-10A EV	-0.002806	-0.9755 to 0.9699	No	ns	>0.9999
																					10A/miR-204 EV vs PBS	-0.6528	-1.626 to 0.3199	Yes	ns	0.2646
																					10A/miR-204 EV vs MCF-10A EV	-0.4219	-1.395 to 0.5508	No	ns	0.6063
Fig4k
	PBS	10A/miR-204 EV	Unpaired t test	P value	P value summary	Significantly different (P < 0.05)?	One- or two-tailed P value?	t, df
Glucose	27.6259	42.2194	10A/miR-204 EV vs PBS	0.4166	ns	No	Two-tailed	t=0.8724, df=6
	36.8071	18.3126
	60.1042	26.9651
	52.4294	52.4587
Glutamine	29.3581	13.1037	10A/miR-204 EV vs PBS	0.0641	ns	No	Two-tailed	t=2.265, df=6
	22.4545	52.0521
	11.5601	55.6673
	11.0263	56.4837
Fatty acid	5.74951	66.47	10A/miR-204 EV vs PBS	0.0009	***	Yes	Two-tailed	t=6.143, df=6
	18.7235	90.1559
	12.0466	48.9006
	14.5683	64.8473

## Sheet: Figure 5
Fig5c
	Tumour-free	4T1/Ctrl	4T1/Rab27a KO	4T1/miR-204 KO	Dunnett multiple comparisons	Mean Diff.	95.00% CI of diff.	Below threshold?	Summary	Adjusted P Value
iWAT	1.0882	1.36607	1.14688	0.380419	4T1/Ctrl vs Tumour Free	0.4916	0.1167 to 0.8666	Yes	**	0.009
	1.24931	1.18339	0.777827	0.822506	4T1/Ctrl vs 4T1/Rab27a KO	0.5737	0.1988 to 0.9487	Yes	**	0.0025
	1.06586	1.46549	0.702859	0.323151	4T1/Ctrl vs 4T1/miR-204 KO	0.8362	0.4613 to 1.211	Yes	****	<0.0001
	0.87717	1.54709	0.778167	1.00637
	0.830434	1.49853	1.30526	1.06527
	0.947402	1.94765	0.854855	0.393263
eWAT	1.05387	1.49255	0.803434	1.19282	4T1/Ctrl vs Tumour Free	0.5607	0.2823 to 0.8391	Yes	***	0.0002
	1.07616	1.40837	1.0649	1.04156	4T1/Ctrl vs 4T1/Rab27a KO	0.6124	0.3339 to 0.8908	Yes	****	<0.0001
	1.09035	1.76133	0.645951	0.907603	4T1/Ctrl vs 4T1/miR-204 KO	0.5778	0.2994 to 0.8563	Yes	***	0.0001
	1.05475	1.19135	1.04456	0.771663
	0.734017	1.78806	1.03715	1.16719
	1.04451	1.77612	1.14756	0.869975
Fig5d
	PBS	MCF-10A EV	MDA-MB-231 EV	10A/miR-204 EV	Dunnett multiple comparisons	Mean Diff.	95.00% CI of diff.	Below threshold?	Summary	Adjusted P Value
iWAT	1.02398	0.930434	1.37303	2.51932	MDA-MB-231 EV vs PBS	0.4227	0.1030 to 0.7425	Yes	**	0.0085
	1.17902	1.0635	1.20676	2.51653	MDA-MB-231 EV vs MCF-10A EV	0.399	0.07923 to 0.7188	Yes	*	0.0129
	0.989977	0.937678	1.33467	2.04626	10A/miR-204 EV vs PBS	1.284	0.9646 to 1.604	Yes	****	<0.0001
	0.966446	1.25748	1.3027	1.69351	10A/miR-204 EV vs MCF-10A EV	1.261	0.9409 to 1.58	Yes	****	<0.0001
	0.897899	1.12254	1.65992	2.40089
	0.964176	0.852249	1.6808	2.55116
eWAT	1.02569	0.876087	2.17797	1.36792	MDA-MB-231 EV vs PBS	1.147	0.08112 to 2.213	Yes	*	0.0334
	0.998032	0.913979	1.96872	2.69122	MDA-MB-231 EV vs MCF-10A EV	1.159	0.09304 to 2.225	Yes	*	0.0314
	1.05203	1.17538	1.89724	1.51362	10A/miR-204 EV vs PBS	1.377	0.3116 to 2.443	Yes	*	0.0101
	0.979648	0.777084	1.3082	1.56853	10A/miR-204 EV vs MCF-10A EV	1.389	0.3235 to 2.455	Yes	**	0.0094
	0.762775	1.04888	2.85028	2.10687
	1.06256	1.01777	2.55984	4.89693
Fig5e
	PBS	MCF-10A EV	MDA-MB-231 EV	10A/miR-204 EV	Dunnett multiple comparisons	Mean Diff.	95.00% CI of diff.	Below threshold?	Summary	Adjusted P Value
lipid droplet size	1.2932	1.7766	0.8058	0.4473	MDA-MB-231 EV vs PBS	-0.7494	-1.216 to -0.2830	Yes	***	0.0007
	1.2314	1.8765	1.425	0.212	MDA-MB-231 EV vs MCF-10A EV	-0.7122	-1.179 to -0.2459	Yes	**	0.0014
	2.1666	1.6244	0.6204	1.566	10A/miR-204 EV vs PBS	-1.056	-1.523 to -0.59	Yes	****	<0.0001
	1.7732	1.725	0.4524	0.6732	10A/miR-204 EV vs MCF-10A EV	-1.019	-1.486 to -0.5528	Yes	****	<0.0001
	1.5318	1.7324	0.672	0.6174
	2.343	1.7136	0.4539	0.33
	1.7205	2.838	0.36	0.2583
	2.1708	1.239	1.7907	0.2881
	1.2255	1.7526	0.2205	0.1848
	1.377	1.6498	0.342	0.6664
	0.5312	0.6935	0.3397	0.2684
	2.2192	0.588	0.3286	0.2665
	0.5332	1.5904	0.8988	0.2262
	0.8652	0.8428	1.8081	0.5588
	2.5754	2.0305	1.512	0.3905
	1.2648	0.9048	0.9514	1.602
	1.6432	1.2305	0.1375	0.648
	0.6322	0.6975	1.862	0.2867
	0.6864	0.4672	0.4514	0.2211
	3.0888	3.1563	0.4524	0.033
Mitochondrial Content	2	3	8	13	MDA-MB-231 EV vs PBS	5	1.675 to 8.325	Yes	**	0.0064
	2	4	5	10	MDA-MB-231 EV vs MCF-10A EV	4.333	1.008 to 7.659	Yes	*	0.0142
	3	2	9	12	10A/miR-204 EV vs PBS	9.333	6.008 to12.66	Yes	***	0.0001
					10A/miR-204 EV vs MCF-10A EV	8.667	5.341 to 11.99	Yes	***	0.0002

## Sheet: Figure 6
Fig 6a
	TB AAV-GFP					TB AAV-VHL					Unpaired t test	P value	P value summary	Significantly different (P < 0.05)?	One- or two-tailed P value?	t, df
3	19.44	19.61	19.97	19.3	20.15	18.75	18.61	18.1	18.91	18.4
6	19.33	19.39	19.83	19.73	20.42	18.22	18.66	18.32	18.92	19.91
9	19.79	20.48	20	19.82	21.09	18.82	19.42	19.1	18.7	20.32
12	20.2	20.43	20.04	20.17	21.13	19.2	19.91	19.29	19.7	20.87	TB AAV-VHL vs TB AAV-GFP	0.1309	ns	No	Two-tailed	t=1.683, df=8
15	20.2	20.61	20.6	20.05	20.38	19.34	19.45	19.91	19.7	21.39	TB AAV-VHL vs TB AAV-GFP	0.3208	ns	No	Two-tailed	t=1.058, df=8
18	20.15	20.32	20.56	21.05	20.32	19.3	19.98	19.84	20.85	21.05	TB AAV-VHL vs TB AAV-GFP	0.468	ns	No	Two-tailed	t=0.7619, df=8
21	21.2	20.09	20.44	21.5	20.55	19.9	19.97	20.15	19.95	21.57	TB AAV-VHL vs TB AAV-GFP	0.3064	ns	No	Two-tailed	t=1.093, df=8
24	21.35	19.59	20.17	21.21	20.04	20.01	19.95	20.71	20.18	21.6	TB AAV-VHL vs TB AAV-GFP	0.9699	ns	No	Two-tailed	t=0.03896, df=8
27	21.07	19.31	20.19	21.14	21.03	20.09	21	20.28	21.2	21.91	TB AAV-VHL vs TB AAV-GFP	0.4922	ns	No	Two-tailed	t=0.7197, df=8
30	20.27	19.11	18.21	21.09	20.56	21.8	20.59	21.53	20.96	22.13	TB AAV-VHL vs TB AAV-GFP	0.0305	*	Yes	Two-tailed	t=2.624, df=8
33	20.28	20.57	18.31	21.08	20.25	22.35	20.59	21.42	21.5	22.58	TB AAV-VHL vs TB AAV-GFP	0.0275	*	Yes	Two-tailed	t=2.69, df=8
36	19.81	20.5	17.64	20.64	20.12	23.05	20.97	21.91	21.64	22.75	TB AAV-VHL vs TB AAV-GFP	0.008	**	Yes	Two-tailed	t=3.503, df=8
Fig 6b
	TB AAV-GFP	TB AAV-VHL	Unpaired t test	P value	P value summary	Significantly different (P < 0.05)?	One- or two-tailed P value?	t, df
iWAT	0.523473	0.93133	TB AAV-VHL vs TB AAV-GFP	0.0007	***	Yes	Two-tailed	t=5.309, df=8
	0.257073	0.86098
	0.23356	0.620349
	0.098837	0.961183
	0.191352	0.634286
eWAT	0.460878	0.849785	TB AAV-VHL vs TB AAV-GFP	0.0032	**	Yes	Two-tailed	t=4.157, df=8
	0.200488	0.833648
	0.204082	0.444183
	0.13469	0.476494
	0.163519	0.805453
BAT	0.609793	0.581013	TB AAV-VHL vs TB AAV-GFP	0.1233	ns	No	Two-tailed	t=1.723, df=8
	0.48439	0.536758
	0.422902	0.568535
	0.340116	0.515712
	0.460736	0.512967
GA	0.870268	1.0434	TB AAV-VHL vs TB AAV-GFP	0.0024	**	Yes	Two-tailed	t=4.370, df=8
	0.74878	1.07116
	0.836168	1.20254
	0.960271	1.00231
	0.918986	1.18022
TA	0.348309	0.491655	TB AAV-VHL vs TB AAV-GFP	0.0015	**	Yes	Two-tailed	t=4.734, df=8
	0.35561	0.461828
	0.268707	0.471503
	0.357074	0.429298
	0.407058	0.52044
Fig 6c
	TB AAV-GFP	TB AAV-VHL	Unpaired t test	P value	P value summary	Significantly different (P < 0.05)?	One- or two-tailed P value?	t, df
	4.163	3.99	TB AAV-VHL vs TB AAV-GFP	0.0119	*	Yes	Two-tailed	t=2.796, df=18
	2.41125	3.61937
	3.44267	4.08625
	3.016	4.28125
	3.548	4.98562
	3.201	4.83875
	3.489	3.87688
	3.5944	3.578
	3.318	3.88375
	3.45467	3.01625
Fig 6d
	TB AAV-GFP	TB AAV-VHL	Unpaired t test	P value	P value summary	Significantly different (P < 0.05)?	One- or two-tailed P value?	t, df
2 h	32.2	30.7	TB AAV-VHL vs TB AAV-GFP	0.0062	**	Yes	Two-tailed	t=5.284, df=4
	32.4	30.9
	31.9	30
4 h	32.3	30.3	TB AAV-VHL vs TB AAV-GFP	0.0166	*	Yes	Two-tailed	t=3.969, df=4
	32.1	29.4
	32.3	31.1
6 h	31.7	29.2	TB AAV-VHL vs TB AAV-GFP	0.0043	**	Yes	Two-tailed	t=5.832, df=4
	31.4	29
	32.1	30.1
Fig 6e
TB AAV-GFP					TB AAV-VHL						TB AAV-GFP	TB AAV-VHL	Unpaired t test	P value	P value summary	Significantly different (P < 0.05)?	One- or two-tailed P value?	t, df
5.9358	5.4824	6.214	6.3574	5.09525	4.90562	4.3715	4.59738	4.85213	4.4835	Night	5.83207	4.32486	TB AAV-VHL vs TB AAV-GFP	0.0006	***	Yes	Two-tailed	t=5.4, df=8
6.3122	6.06	7.1998	6.598	5.09875	4.97025	4.38525	4.593	4.807	4.24087		5.85271	4.09251
6.1562	6.2828	7.144	6.583	4.82313	4.48475	4.88338	4.61088	5.28963	4.58225		6.25922	4.27395
5.4494	5.5198	6.7982	6.1722	4.996	4.64813	4.728	4.666	5.25662	4.81937		6.44242	4.54439
6.1064	5.9202	5.7646	6.0926	5.04812	4.7	4.52225	4.85187	4.98987	5.3545		4.97125	4.69688
5.2952	5.1948	6.0716	6.2364	5.09375	5.12475	4.27238	4.46312	5.53325	5.71063	Day	5.47973	4.18732	TB AAV-VHL vs TB AAV-GFP	0.0003	***	Yes	Two-tailed	t=6.023, df=8
6.2436	5.7416	5.8618	5.8392	5.15163	4.43425	3.987	4.436	3.87337	4.546		5.94331	4.15462
5.7824	5.2682	6.226	6.6512	5.12638	3.77725	4.47425	4.49913	4.755	5.594		6.00501	4.15993
5.6044	5.6144	5.7344	5.9776	4.99838	5.131	4.58038	4.7115	4.66375	5.41125		6.24008	4.67617
5.903	5.6718	6.1794	6.7256	4.76438	3.73988	3.88813	3.78	4.09912	4.38675		5.06084	4.46292
6.1724	5.8422	6.3836	6.6578	4.72963	4.96462	4.27062	4.32	4.57313	4.30013
5.4698	5.8452	6.05	6.0752	4.62325	3.67713	3.594	4.66237	4.08812	4.213
4.9512	5.712	5.634	5.55	4.76788	3.84875	3.594	3.883	4.06075	4.47537
4.9808	5.4338	5.6806	6.168	4.35975	3.64737	4.15375	4.22637	4.059	4.09575
5.6196	5.3648	5.7932	5.7396	4.8775	4.1415	3.66125	3.7585	3.83312	3.98338
4.8996	5.7044	5.4608	5.9682	4.20062	3.62675	3.71762	4.21175	4.23325	3.73125
4.9794	5.4744	5.4794	5.4896	4.1375	3.86025	3.82762	3.69925	3.66812	3.82362
5.0146	5.583	5.6778	6.0102	4.66962	3.72975	4.49825	4.247	4.86188	3.73013
5.0744	5.6432	5.254	5.6134	4.70125	4.06163	4.03488	4.25713	4.859	4.50338
5.9092	5.895	6.201	6.3162	4.897	4.074	4.23963	4.26237	4.44613	4.04925
5.3814	5.9464	5.8	7.0102	5.29962	4.8365	4.96188	4.63687	5.15062	4.882
5.6856	6.045	6.2642	5.7654	5.49025	4.79075	4.78613	4.58138	5.67575	4.75338
5.3894	5.8618	5.9668	6.0176	5.4195	4.02712	4.29725	4.24662	5.41812	4.5815
6.1432	6.467	6.9198	7.1064	5.42625	4.306	4.82137	4.40613	5.2025	4.74538
6.1742	6.507	6.651	7.0312	5.11263	4.67912	4.34875	4.65625	5.6835	4.92563
5.8836	6.1946	6.7918	7.0498	5.49512	4.46587	3.88575	4.44175	5.30262	4.88563
5.4698	6.323	6.2876	7.067	5.4035	4.8255	3.92338	3.76725	3.93987	4.76588
6.3136	5.947	6.5548	7.1142	5.248	3.73775	3.5345	4.17938	4.93337	5.19975
6.3522	6.078	6.4768	7.084	5.16188	4.46837	3.99713	3.92212	4.15988	5.42887
5.323	6.3426	5.809	5.9846	4.9025	3.96175	4.08887	3.3545	4.43675	4.21125
6.0866	5.5012	5.8708	6.865	4.94562	3.58663	3.9035	4.42375	3.55187	4.31388
6.2934	5.6216	6.001	5.9924	4.76525	4.53225	4.134	3.8715	4.417	4.92025
5.6318	5.5684	6.5536	5.8922	4.66475	3.708	3.29188	3.92287	4.04913	4.27825
5.0104	6.3368	5.9166	6.3216	4.88825	3.9945	3.31212	4.796	4.104	4.10187
5.6262	5.5476	5.922	6.3328	4.57913	3.6945	3.32063	3.52588	3.74288	4.114
5.374	6.0538	5.7588	5.917	4.59475	3.58487	4.5225	3.52225	3.9635	3.93775
5.0068	5.5746	5.469	6.1758	4.587	3.667	3.91863	3.91475	3.77675	4.67837
4.9306	5.7646	5.5664	5.7496	4.81238	3.86875	4.33012	4.1225	5.02438	3.95425
5.7252	5.5552	5.3108	5.7448	5.02787	3.93237	3.60763	4.02163	4.835	4.6015
4.9652	5.5478	5.8534	6.2106	4.958	3.86963	4.18625	4.31888	4.76675	4.23412
4.9062	6.072	5.196	5.7536	5.64787	4.21737	4.09363	4.20838	4.69187	4.83312
5.9348	5.6	6.1816	6.221	5.55525	4.89875	4.55387	4.17438	5.74575	5.10088
4.8342	6.5972	5.6562	6.5088	5.555	4.23025	4.12175	4.32388	4.61088	4.65375
6.1334	6.6568	7.465	6.944	5.47238	4.57862	4.0245	4.11487	4.47562	4.51337
5.9334	6.3398	5.8298	6.5482	5.40575	4.70937	4.12362	4.10225	5.467	4.72625
6.798	7.14	7.186	7.1126	5.45275	4.96462	4.0335	4.29763	4.36963	4.88912
6.3268	6.3006	7.3476	6.931	5.70812	5.10425	3.82262	3.86775	4.91737	5.14787
5.9906	6.36	6.9268	7.1072	5.03113	3.50438	4.30112	3.95512	4.07888	4.423
Fig 6f
TB AAV-GFP					TB AAV-VHL						TB AAV-GFP	TB AAV-VHL	Unpaired t test	P value	P value summary	Significantly different (P < 0.05)?	One- or two-tailed P value?	t, df
29	27.12	30.24	31.28	26.1875	24.9	22.6	23.8	25.125	22.65	Night	28.6825	21.6651	TB AAV-VHL vs TB AAV-GFP	0.0006	***	Yes	Two-tailed	t=5.515, df=8
31.12	29.94	35.12	32.48	26.2125	25.05	22.55	23.65	24.7125	21.675		28.8558	20.3677
30.32	31.04	34.5	32.4	24.825	22.5125	24.7875	23.6	26.9125	22.9875		30.7158	21.2443
26.86	27.4	33	30.54	25.6625	23.4875	23.95	23.7	26.875	23.9125		31.8275	22.6562
30.04	29.32	28.42	30.22	25.9125	23.6875	23.0375	24.8	25.375	26.35		24.9057	23.3917
26.08	25.8	29.78	30.92	26.0875	26.025	21.7875	22.625	28.1875	28.0375	Day	26.3775	20.8344	TB AAV-VHL vs TB AAV-GFP	0.0003	***	Yes	Two-tailed	t=6.064, df=8
30.92	28.48	28.88	28.98	26.3625	22.5625	20.3875	22.4125	19.2125	22.7625		28.7875	20.7135
28.76	26.14	30.86	33.08	26.175	18.9375	22.175	22.775	23.7125	28.325		29.08	20.6771
27.6	27.86	28.08	29.6	25.3125	25.925	22.9625	23.7875	23.075	27.525		30.28	23.4031
29.36	28.06	30.48	33.34	23.5625	18.6125	19.425	18.5	20.6875	22.1		25.3953	22.2641
30.66	28.88	31.72	33.12	23.2625	24.775	21.0375	21.075	22.6875	21.25
26.8	28.66	29.92	30.1	22.275	18.2625	17.3125	22.9	20.2375	20.875
23.64	27.64	27.54	26.96	23	18.75	17.275	18.75	19.8375	22.15
23.7	26.06	27.46	30.02	20.9125	17.5875	20.075	20.5375	19.5875	20.3875
26.88	25.66	27.98	27.78	23.4375	20.0375	17.9875	18.0875	18.425	19.4625
23.62	27.14	26.02	28.42	20.1375	17.5	18.025	20.55	20.5375	18.2
23.58	26.26	25.96	26.02	19.9	18.6625	18.825	17.9375	17.7625	18.5375
23.66	26.7	27	28.88	23.025	18.1625	22.1	20.875	23.9875	18.1
24.26	26.86	24.86	26.58	23.7125	19.975	19.7	21.0125	24.675	22.1875
28.66	28.06	29.6	30.38	24.65	20.275	21.3	21.3125	22.6375	19.7375
26.22	28.88	27.7	34.16	27.1	24.4375	24.9375	23.425	26.3125	24.35
28.12	29.72	30.62	28.54	28.225	24.4	24.2875	23.3125	29.0625	23.85
26.4	29.08	29.14	29.76	27.875	20.575	21.8375	21.4875	27.5125	22.9875
30.48	32.12	33.98	35.4	27.9125	22.075	24.3	22.25	26.175	24.125
30.56	32.4	32.78	34.96	26.225	23.8875	21.75	23.3375	28.675	25.0625
29.02	30.86	33.58	35.14	28.25	22.7375	19.0375	22.4	26.8	24.8625
26.98	31.58	30.6	35.16	27.7625	24.6625	19.5375	18.7	19.3625	24.0625
31.52	29.66	32.5	35.62	26.7625	18.975	17.15	20.0125	24.2875	26.0875
31.76	30.2	32.2	35.42	25.95	22.55	19.55	18.925	20.2	27.7
26.18	31.24	28.52	29.6	24.1	20.025	20.2625	16.0125	21.8625	20.8125
29.94	26.9	28.64	34.06	23.9	17.675	19.0125	21.1375	17.2	20.9
31.24	27.14	28.98	29.36	22.8625	22.4	20.6125	18.6	21.5625	24
27.58	27.2	32.46	28.88	22.3375	17.9375	15.8875	19.15	19.7625	21.1375
23.82	30.78	28.98	30.58	23.6875	19.2625	15.925	23.8	19.85	19.7875
26.72	26.88	28.94	30.94	22.0375	17.8625	15.9625	17.2625	18.2375	19.7
25.54	29	28	28.08	22.025	17.25	22.125	16.9	19.15	18.8375
23.6	26.78	26.62	29.8	21.925	17.6	19.6625	19.275	18.125	22.675
23.2	27.38	26.86	27.36	23.3375	18.675	21.6125	20.4125	24.75	19.4875
27.08	26.14	25.24	27.02	24.925	18.9125	18.125	20.0625	24.35	22.6375
23.38	26.12	27.78	29.66	24.95	18.825	21.0125	21.6125	24.1	21.0625
23	28.8	24.5	27.18	28.7875	21.1625	20.5375	21.225	23.8625	24.3125
28.52	26.72	29.68	29.88	28.5875	24.6625	23.0875	21.1375	29.1125	25.9375
23.14	31.78	27.52	31.26	28.6125	21.4625	21.0125	21.6125	23.225	23.6875
29.54	32.7	36.58	33.7	28.1875	23.275	20.275	20.575	22.75	22.875
28.72	31.44	28.88	32.2	27.7625	23.9875	20.625	20.5625	27.7375	23.975
33.06	35.52	35.76	35.56	28.1	25.35	20.3125	21.4375	22.15	24.9125
31.24	31.48	36.18	34.66	29.3375	26.0375	19.075	19.2625	24.7	26.4
29.36	31.86	34.46	35.54	25.0875	17.6375	21.1375	19.5375	20.3	22.3
Fig 6g
	TB AAV-GFP	TB AAV-VHL	Unpaired t test	P value	P value summary	Significantly different (P < 0.05)?	One- or two-tailed P value?	t, df
Ucp1	0.951472	0.016406	TB AAV-VHL vs TB AAV-GFP	0.009	**	Yes	Two-tailed	t=3.426, df=8
	1.2593	0.123382
	0.816962	0.313814
	1.34679	0.973389
	0.758535	0.130607
Pgc1α	0.799088	0.205281	TB AAV-VHL vs TB AAV-GFP	0.0094	**	Yes	Two-tailed	t=3.395, df=8
	1.33842	0.423648
	0.810843	0.742932
	1.15007	0.567128
	1.00265	0.724343
Prdm16	0.955487	1.41969	TB AAV-VHL vs TB AAV-GFP	0.1748	ns	No	Two-tailed	t=1.489, df=8
	1.36912	0.013875
	0.720591	0.502061
	0.792338	0.661855
	1.33886	0.617355
Dio2	1.63851	0.264364	TB AAV-VHL vs TB AAV-GFP	0.0233	*	Yes	Two-tailed	t=2.796, df=8
	0.884111	0.305593
	0.783633	0.494648
	0.952716	0.902534
	0.924628	0.550649
Cidea	0.801022	0.227827	TB AAV-VHL vs TB AAV-GFP	0.0006	***	Yes	Two-tailed	t=5.459, df=8
	0.870219	0.090294
	1.0141	0.099589
	1.06047	0.66116
	1.33398	0.143639
Fig 6h
	TB AAV-GFP	TB AAV-VHL	Unpaired t test	P value	P value summary	Significantly different (P < 0.05)?	One- or two-tailed P value?	t, df
iWAT-leptin	1.52663	0.155344	TB AAV-VHL vs TB AAV-GFP	0.0023	**	Yes	Two-tailed	t=5.069, df=6
	0.874497	0.284595
	0.823128	0.124202
	0.909996	0.133959
iWAT-β3-AR	1.77339	0.151082	TB AAV-VHL vs TB AAV-GFP	0.0189	*	Yes	Two-tailed	t=3.186, df=6
	0.584805	0.068103
	1.05055	0.462175
	0.917838	0.271746
iWAT-Ucp1	0.829152	0.0809318	TB AAV-VHL vs TB AAV-GFP	0.0009	***	Yes	Two-tailed	t=6.144, df=6
	1.12813	0.334396
	1.33298	0.0283894
	0.802021	0.117213
iWAT-Prdm16	1.27595	0.267547	TB AAV-VHL vs TB AAV-GFP	0.0032	**	Yes	Two-tailed	t=4.725, df=6
	0.958509	0.362439
	1.29966	0.28819
	0.62913	0.185893
eWAT-leptin	1.56165	0.533412	TB AAV-VHL vs TB AAV-GFP	0.0133	*	Yes	Two-tailed	t=3.469, df=6
	1.10729	0.349361
	0.578267	0.119475
	1.00006	0.092709
eWAT-β3-AR	2.12686	0.275183	TB AAV-VHL vs TB AAV-GFP	0.0918	ns	No	Two-tailed	t=2.005, df=6
	2.15199	0.203743
	0.50283	0.205317
	0.43451	0.592136
eWAT-Ucp1	1.32174	0.0444803	TB AAV-VHL vs TB AAV-GFP	0.0185	*	Yes	Two-tailed	t=3.205, df=6
	0.703366	0.60127
	1.40411	0.0826565
	0.766075	0.499282
eWAT-Prdm16	2.17948	0.581325	TB AAV-VHL vs TB AAV-GFP	0.1966	ns	No	Two-tailed	t=1.452, df=6
	1.34475	0.404634
	0.563129	0.891076
	0.605896	0.526043
Fig 6i
Fig 6j
	TB AAV-GFP	TB AAV-VHL	Unpaired t test	P value	P value summary	Significantly different (P < 0.05)?	One- or two-tailed P value?	t, df
Leptin	7741.23	6425.44	TB AAV-VHL vs TB AAV-GFP	0.0066	**	Yes	Two-tailed	t=3.642, df=8
	7631.58	7127.19
	8157.9	7236.84
	7697.37	7346.49
	7675.44	7258.77
Fig 6k
	TB AAV-GFP	TB AAV-VHL	Unpaired t test	P value	P value summary	Significantly different (P < 0.05)?	One- or two-tailed P value?	t, df
iWAT-NE	92.1928	45.8151	TB AAV-VHL vs TB AAV-GFP	<0.0001	****	Yes	Two-tailed	t=13.51, df=8
	98.3928	56.7756
	106.393	52.79
	94.3928	49.4021
	106.393	54.3842
eWAT-NE	95.1928	43.2499	TB AAV-VHL vs TB AAV-GFP	<0.0001	****	Yes	Two-tailed	t=14.06, df=8
	108.393	53.9486
	95.2938	54.2938
	103.484	49.4383
	98.4928	56.4023
Fig 6l
	TB AAV-GFP	TB AAV-VHL	Unpaired t test	P value	P value summary	Significantly different (P < 0.05)?	One- or two-tailed P value?	t, df
FFA	1771.43	400	TB AAV-VHL vs TB AAV-GFP	0.001	**	Yes	Two-tailed	t=5.015, df=8
	1537.14	645.714
	1017.14	674.286
	1205.71	485.714
	1057.14	508.571

## Sheet: Figure 7
Fig 7a
	C26/Ctrl	C26/miR-204 KO	Unpaired t test	P value	P value summary	Significantly different (P < 0.05)?	One- or two-tailed P value?	t, df
	0.971619	0.0741822	C26/miR-204 KO vs C26/Ctrl	<0.0001	****	Yes	Two-tailed	t=27.65, df=4
	0.967453	0.107919
	1.06383	0.0860451
Fig 7b
	Tumour-free	C26/Ctrl	C26/miR-204 KO	Dunnett multiple comparisons	Mean Diff.	95.00% CI of diff.	Below threshold?	Summary	Adjusted P Value
	26.15	22.6	24.59	C26/Ctrl vs Tumour-Free	-3.064	-4.222 to -1.907	Yes	****	<0.0001
	25.78	22.17	25.46	C26/Ctrl vs C26/miR-204 KO	-3.664	-4.822 to -2.507	Yes	****	<0.0001
	25.67	21.13	26.93
	24.85	22.08	24.89
	24.78	22.75	24.79
	25.69	22.61	27.61
	24.58	22.71	27.43
Fig 7c
	Tumour-free	C26/Ctrl	C26/miR-204 KO	Dunnett multiple comparisons	Mean Diff.	95.00% CI of diff.	Below threshold?	Summary	Adjusted P Value
iWAT	1.08489	0.489381	1.54722	C26/Ctrl vs Tumour-Free	-0.5479	-0.8013 to -0.2944	Yes	***	0.0001
	1.28549	0.787551	1.14559	C26/Ctrl vs C26/miR-204 KO	-0.4923	-0.7458 to -0.2388	Yes	***	0.0004
	1.10752	0.79005	0.931265
	1.05553	0.544723	0.850353
	1.51655	0.79529	1.01848
	1.0397	0.733626	1.37313
	1.39504	0.509067	1.22968
eWAT	1.36711	0.876991	1.62406	C26/Ctrl vs Tumour-Free	-0.7953	-1.074 to -0.5168	Yes	****	<0.0001
	1.71179	0.782589	1.32411	C26/Ctrl vs C26/miR-204 KO	-0.8644	-1.143 to -0.586	Yes	****	<0.0001
	1.41332	0.997262	1.85821
	1.44105	0.635116	1.31081
	1.94552	0.682971	1.51426
	1.73414	0.638681	1.96006
	1.30757	0.739938	1.81298
BAT	0.784704	0.519027	0.854937	C26/Ctrl vs Tumour-Free	-0.1655	-0.2781 to -0.02587	Yes	**	0.0046
	0.703258	0.59134	0.614477	C26/Ctrl vs C26/miR-204 KO	-0.1039	-0.2165 to -0.008697	No	ns	0.0719
	0.729256	0.495664	0.556952
	0.642656	0.529579	0.722986
	0.747377	0.480525	0.616312
	0.694823	0.702857	0.75958
	0.831977	0.656789	0.577834
GA	1.06845	1.09956	0.936445	C26/Ctrl vs Tumour-Free	0.02207	-0.07545 to 0.1196	No	ns	0.8112
	0.994182	1.19982	1.03497	C26/Ctrl vs C26/miR-204 KO	0.08139	-0.01614 to 0.1789	No	ns	0.1074
	1.18192	1.1068	0.949332
	1.02052	1.07572	1.02562
	0.984262	0.970109	1.11491
	1.12495	1.01275	1.07301
	1.06509	1.12915	0.889902
TA	0.495602	0.465487	0.440215	C26/Ctrl vs Tumour-Free	-0.06127	-0.1124 to -0.01014	Yes	*	0.0188
	0.517067	0.479477	0.51647	C26/Ctrl vs C26/miR-204 KO	-0.05849	-0.1096 to -0.007356	Yes	*	0.0247
	0.464745	0.370151	0.497251
	0.469215	0.482253	0.45674
	0.429379	0.347373	0.511049
	0.510705	0.418462	0.484066
	0.500814	0.3954	0.462268
Fig 7d
	Tumour-free	C26/Ctrl	C26/miR-204 KO	Dunnett multiple comparisons	Mean Diff.	95.00% CI of diff.	Below threshold?	Summary	Adjusted P Value
	5.72857	5.7875	6.4	C26/Ctrl vs Tumour-Free	-1.289	-2.19 to -0.3881	Yes	**	0.0052
	6.88571	4.5875	5.29375	C26/Ctrl vs C26/miR-204 KO	-0.9081	-1.809 to -0.007002	Yes	*	0.0481
	5.92143	4.31875	4.99375
	4.97857	3.79375	4.34375
	4.27857	4.65	5.8
	5.25714	2.925	5.15
	6.15286	3.82708	4.5975
	5.44857	4.44792	5.02375
Fig 7e
	Tumour-free	C26/Ctrl	C26/miR-204 KO	Dunnett multiple comparisons	Mean Diff.	95.00% CI of diff.	Below threshold?	Summary	Adjusted P Value
2 h	32.2	31.7	31.2	C26/Ctrl vs Tumour-Free	0.48	-0.3515 to 1.311	No	ns	0.2887
	31.1	32.1	30.6	C26/Ctrl vs C26/miR-204 KO	1.16	-1.809 to -0.007002	Yes	**	0.0083
	31.4	32.4	31.3
	31.7	32.2	31
	30.9	31.3	29.8
4 h	31.2	31.2	30.6	C26/Ctrl vs Tumour-Free	1.06	0.4450 to 1.675	Yes	**	0.0019
	30.7	31.6	30	C26/Ctrl vs C26/miR-204 KO	1.28	0.6650 to 1.895	Yes	***	0.0004
	30	31.5	30.8
	30.3	31.8	30.1
	30.2	31.6	29.8
6 h	30.1	31.3	30.7	C26/Ctrl vs Tumour-Free	1.56	0.9937 to 2.126	Yes	****	<0.0001
	30.3	31.8	30.9	C26/Ctrl vs C26/miR-204 KO	0.98	0.4137 to 1.546	Yes	**	0.0018
	29.6	31.4	30.9
	29.8	31.6	29.7
	29.8	31.3	30.3
Fig 7f
	Tumour-free						C26/Ctrl						C26/miR-204 KO							Tumour-Free	C26/Ctrl	C26/miR-204 KO	Dunnett multiple comparisons	Mean Diff.	95.00% CI of diff.	Below threshold?	Summary	Adjusted P Value
	4.22929	2.66486	4.00314	3.78929	4.23229	3.19929	4.5226	4.9488	5.383	6.0772	5.7046	5.1998	5.13762	4.16657	3.82286	4.00271	6.004	5.44871	Night	4.60899	5.18874	4.14295	C26/Ctrl vs Tumour-Free	0.9629	0.2704 to 1.655	Yes	**	0.0076
	5.258	4.31957	4.39357	4.67557	5.91571	4.06643	4.8032	4.858	5.824	5.9522	5.5466	5.7988	5.10987	5.99729	5.79043	4.881	6.15243	5.85414		4.07384	5.173	5.24557	C26/Ctrl vs C26/miR-204 KO	0.7859	0.09340 to 1.478	Yes	*	0.0264
	5.40929	5.04586	4.98014	4.53043	6.06486	4.031	5.6476	5.969	5.872	6.3998	5.9726	6.92	5.04087	5.649	5.97457	4.78986	5.96257	5.46529		4.46289	5.38736	5.19655
	5.611	4.62429	4.31186	5.62343	5.447	4.07771	5.6108	5.637	5.5764	5.946	5.5326	6.3854	4.94825	4.36586	6.02686	4.81243	5.85186	5.44271		5.04913	5.77367	3.86362
	5.31343	4.56571	5.10429	5.94043	5.46629	4.018	4.8782	5.6782	5.8614	6.0708	5.7824	6.4198	4.53263	5.80843	6.05129	4.529	4.70371	3.98729		5.12845	5.38625	4.97233
	5.05771	4.53171	5.07029	5.60814	5.43657	4.204	5.4828	5.8814	5.9284	5.232	5.6828	6.5572	4.42812	5.731	5.84986	4.23486	5.536	5.36814		3.67961	5.87122	4.64376
	4.397	5.13186	4.93143	5.37014	5.49614	4.19157	5.0446	5.6934	5.6156	6.2424	4.3806	5.1304	3.5855	5.98557	5.48843	3.07829	5.96829	4.98786	Day	3.5829	4.28674	3.99064	C26/Ctrl vs Tumour-Free	1.59	0.9900 to 2.191	Yes	****	<0.0001
	3.24786	4.37543	4.41957	4.65329	4.81857	3.93486	5.4654	5.0308	5.1638	4.9488	5.141	4.3216	4.94738	5.84729	5.30243	3.47929	5.844	3.62657		2.5869	4.52654	3.41092	C26/Ctrl vs C26/miR-204 KO	1.388	0.7871 to 1.988	Yes	****	<0.0001
	4.26614	2.09886	3.259	3.50943	3.063	2.74814	5.654	4.7222	5.5866	5.28	4.669	5.1336	3.88362	5.15643	3.85443	3.95614	4.17629	4.26757		3.20237	4.47572	3.56162
	4.412	1.85971	3.36286	4.36357	5.09829	2.02529	5.7522	5.534	5.0866	5.1482	5.5878	5.9046	3.722	3.73857	3.40671	3.17071	3.76243	3.50929		3.43248	5.10978	3.05096
	3.40371	3.55871	3.87429	4.96186	3.50071	2.98	5.6878	4.6686	4.39	5.8258	5.8352	6.739	3.6765	2.80343	5.12971	3.49714	4.46471	4.55043		3.43933	5.08797	2.63953
	4.62186	3.62443	4.41214	4.992	5.10829	3.86957	4.883	4.6282	4.7402	6.0874	4.9216	6.285	3.40612	4.71943	3.49071	2.88471	3.57314	3.76557		2.49399	4.79346	3.30144
	3.79843	3.62	3.531	3.641	4.42714	3.338	3.9726	4.1486	3.9458	5.1728	4.455	4.9714	3.62462	5.03657	3.69229	4.43314	3.919	3.65229
	3.67386	1.88557	2.78443	2.85186	3.22386	2.48943	4.793	4.9628	4.0576	5.1612	5.2708	4.34	3.59525	3.94529	3.67271	3.15986	3.14157	3.52871
	3.47557	3.413	3.12729	3.63857	3.527	2.19843	4.1734	4.2622	4.057	4.7166	4.9436	4.1634	3.42137	3.31943	4.405	3.42114	2.09843	3.44629
	3.65186	1.84943	2.73714	3.10643	3.15514	2.97529	4.0152	4.2222	3.849	5.3376	5.1804	4.293	3.63313	2.80671	3.00829	2.57357	2.86971	2.92371
	3.58843	1.90471	4.01914	3.071	3.48914	1.94486	4.2164	4.1534	3.9948	4.8544	4.8184	4.839	3.73212	3.85514	3.12843	3.25	1.98114	3.74086
	3.25814	3.44086	3.03871	3.89329	2.78971	2.07	3.9988	4.4452	3.8094	5.2018	5.0166	4.2442	3.391	2.90629	3.785	2.85471	2.10629	2.98329
	3.795	1.75671	3.23071	2.46271	4.13714	3.15614	4.1462	4.535	3.8732	4.965	4.78	4.3496	4.07362	3.959	2.99814	3.28557	3.22271	3.15057
	3.54186	1.62914	2.99714	4.18643	2.851	2.17829	4.0252	4.1564	4.01	5.2158	4.8392	4.2566	3.35575	2.49029	4.07443	3.09471	2.53486	3.47029
	3.50171	3.43443	3.21457	2.81157	3.63029	1.82857	3.9682	4.872	4.6478	4.8996	5.3324	5.0778	3.785	3.48557	2.99729	2.82286	2.49557	3.534
	4.173	3.23029	3.12543	3.50857	2.95286	2.90343	3.9592	4.5134	4.6392	4.798	5.0774	4.1006	4.15163	3.44214	3.24471	3.132	2.74943	2.94043
	3.134	2.094	3.59686	3.12314	3.06186	1.82943	5.0472	4.2594	5.4034	5.2018	5.3676	5.564	4.4755	2.63971	4.035	3.10571	2.275	3.802
	3.54386	2.36957	3.03114	3.35829	3.92729	2.64329	4.9866	5.3206	5.4228	6.0694	6.0784	5.6018	4.44388	4.17414	3.06643	3.24471	3.35543	3.80471
	4.34029	2.602	3.918	4.45171	4.57214	2.50886	5.7688	5.6038	5.7314	6.2678	6.0346	5.9198	4.18325	4.61786	4.29514	4.099	4.31886	4.63071
	4.69157	5.04557	4.82571	4.15386	5.775	4.27686	5.5134	4.515	5.8244	6.2906	5.7358	6.2744	4.11738	6.19343	5.54629	4.726	5.70271	5.803
	5.21014	5.215	5.15786	5.54771	6.09714	4.32043	4.9152	5.3164	5.9052	6.5268	5.7576	6.4812	4.56813	6.07629	5.03971	4.59914	5.689	5.852
	5.48757	5.12714	5.08757	6.00886	5.85186	4.30914	5.4406	5.6994	6.03	6.4546	5.7738	6.4536	3.79	6.20614	5.78386	4.79071	5.74586	5.65257
	5.15271	5.14157	5.03957	6.07286	5.36714	4.27657	5.3484	5.6118	6.101	5.4704	5.3516	6.388	3.88125	6.05543	6.194	4.50786	5.57443	5.57957
	5.053	5.44443	5.22457	6.19471	5.79457	4.42957	4.4914	5.0096	4.9332	4.6768	4.7952	4.5238	4.12237	6.30686	6.53429	3.81014	5.54329	4.98243
	4.97386	5.45157	4.86829	5.96086	5.76986	4.33771	5.6666	4.1368	5.8002	5.9896	5.2672	5.6562	4.47425	6.20443	6.11657	3.824	4.80214	3.95886
	4.56571	5.14	4.39686	5.72114	5.54586	4.27357	5.7336	5.3638	6.05	5.0584	4.2074	6.4634	3.63788	6.11086	5.75257	2.70957	3.91386	4.31357
	3.393	2.81357	4.26557	5.07143	3.91729	3.87057	5.3962	5.203	4.5292	5.483	5.4398	6.4272	3.4525	5.70514	5.10757	3.632	5.44143	3.66429
	4.80643	3.23814	3.10729	3.398	4.207	2.20457	4.6172	4.4958	4.3296	5.332	5.6066	5.9532	3.8085	3.21371	4.44929	2.75814	2.78086	3.863
	3.66257	4.02	4.62029	5.06314	5.42943	2.07429	3.6942	5.1324	4.7498	6.5056	5.2696	4.5362	3.51075	3.88414	5.14114	3.28614	4.51686	3.77757
	4.05157	2.13214	4.47529	5.51729	5.10771	4.08271	4.512	4.8146	4.2846	5.3018	5.274	5.037	3.46612	5.35043	4.56843	2.66814	3.30729	3.09914
	4.19886	3.86657	4.29514	4.05686	3.76386	3.48014	3.8508	4.1896	4.2806	4.747	5.232	4.3422	3.7415	3.55414	3.519	3.75543	4.04886	3.84357
	3.47371	3.20986	3.13871	2.99729	3.64129	2.10886	3.9682	4.3398	4.24	5.4444	4.7788	4.3132	3.45625	2.74171	3.29471	2.74329	2.15886	2.81929
	4.07271	1.92829	3.14586	4.20029	3.25986	2.76871	3.6808	4.3044	4.1386	4.5674	4.9502	5.1798	4.17112	3.85929	3.94343	3.12157	2.16457	3.055
	3.40571	1.89957	3.15971	3.10729	3.56914	2.59771	4.0468	4.1966	4.129	5.2822	4.8076	4.3558	3.68288	3.19314	4.36043	2.64557	1.86357	3.01086
	3.18986	3.85029	2.638	2.85186	3.13729	1.92243	3.8048	4.1312	4.1552	4.4342	4.5376	4.46	3.64463	3.79671	2.75629	2.93571	1.703	3.58929
	3.78314	1.94857	2.52871	4.60171	3.59314	3.18957	3.989	4.6994	4.0944	4.833	4.9074	4.6036	4.11875	3.22486	3.80271	2.52786	2.74257	2.66714
	3.41429	1.67829	3.87614	3.44857	2.96357	1.89886	3.698	4.5046	5.3482	4.2918	4.4734	4.1028	4.216	3.605	3.25486	2.938	3.385	2.69286
	3.22886	3.035	3.06657	3.02457	3.82914	2.30157	4.1688	4.291	3.9456	5.175	5.4656	4.998	4.44987	3.05271	2.82357	2.46171	1.88771	2.96043
	3.47514	2.37686	2.81486	4.19643	2.88057	3.01471	4.226	4.997	5.0776	4.9136	4.903	4.8738	4.40712	3.526	4.30357	3.15714	2.714	3.69157
	3.36686	3.28286	3.44871	2.83129	4.27371	2.07243	5.3486	4.997	5.021	5.2892	5.1424	5.945	4.4555	3.36514	3.50657	2.86529	2.702	2.61343
	3.812	1.91143	3.35029	3.45914	2.90443	2.46443	5.5928	5.648	5.5642	6.0518	5.7688	5.6526	4.62838	2.92143	3.13729	2.56829	2.85986	4.13943
	3.43271	2.47043	2.96057	3.95143	3.55543	2.48114	5.2052	4.4872	5.713	6.0112	5.9846	6.4148	5.1205	2.96157	4.66886	3.12529	2.36957	3.17457
Fig 7g
	Tumour-free						C26/Ctrl						C26/miR-204 KO							Tumour-Free	C26/Ctrl	C26/miR-204 KO	Dunnett multiple comparisons	Mean Diff.	95.00% CI of diff.	Below threshold?	Summary	Adjusted P Value
	20.4	12.8286	19.5143	18.4143	20.3	15.6429	22.08	24.2	25.98	30.96	28.76	25.82	24.3125	20.1571	18.3714	19.1429	28.7857	26.3286	Night	22.5595	26.3	20.4885	C26/Ctrl vs Tumour-Free	6.524	3.155 to 9.894	Yes	***	0.0005
	25.4857	21.1714	21.4143	22.5857	28.5	19.6143	23.54	24.16	29.3	30.44	28.42	29.7	24.825	29.0143	27.9	23.2	29.4143	28.4		19.9821	28.0125	25.5821	C26/Ctrl vs C26/miR-204 KO	5.696	2.326 to 9.065	Yes	**	0.0017
	26.3429	24.8571	24.2	21.8714	29.1429	19.4286	28.26	31.7	32	32.7	30.5	34.64	24.825	27.5857	28.8	23.0714	28.5	26.7143		21.8107	29.965	25.2696
	27.3429	22.7429	20.9714	27.3571	26.1857	19.6286	28.64	31.8	31.32	30.58	28.58	32.54	24.6625	21.4143	29.1714	23.1857	28.2429	26.7		24.6292	29.3433	18.7524
	25.9571	22.5857	24.8429	29	26.5143	19.4	24.9	31.3	27.72	31.2	29.76	32.98	22.725	28.5143	29.2571	22.0429	22.6429	19.4571		25.05	27.5142	23.9696
	24.8714	22.4571	24.5571	27.2429	26.5143	20.3286	28	30.58	31.98	26.56	29.38	33.74	22.1875	28.0857	28.5143	20.6714	26.4857	26.3857		17.8089	29.85	22.7482
	21.6429	25.3857	23.9571	26.2714	26.9143	20.1429	25.7	29.26	32.42	31.66	22.56	26.08	17.9375	29.4429	26.9429	14.9571	28.6857	24.5571	Day	17.3667	21.1467	19.2771	C26/Ctrl vs Tumour-Free	9.132	6.045 to 12.22	Yes	****	<0.0001
	15.7714	21.5143	21.6286	22.7571	23.5857	19.0143	27.32	20.16	25.74	24.62	26.34	21.26	24.7	28.6571	26.0143	16.8	28.1286	17.7571		12.5405	22.8708	16.4309	C26/Ctrl vs C26/miR-204 KO	8.213	5.126 to 11.30	Yes	****	<0.0001
	20.7714	10.2857	15.7714	17.1	14.8429	13.3286	28.64	26.9	26.8	26.14	23.84	25.66	19.4625	25.2857	18.6286	19.2143	20.1	20.9143		15.4732	26.9883	17.175
	21.6	9.02857	16.2571	21.0714	24.9	9.64286	29.26	28.22	28.28	25.1	28.46	30.02	18.4625	18.0286	16.4286	15.5	17.8714	17.0143		16.4762	25.6325	14.631
	16.4429	17.1286	19.0286	24.2	17.2143	14.2429	29.12	31.38	32.36	29.26	30	34.38	17.6875	13.5429	25.2286	16.9286	21.2143	22.3286		16.6036	25.1217	12.6809
	22.6143	17.5857	21.5286	24.2	25.1	18.7	24.92	30.46	32.26	31.06	25.38	31.66	16.125	22.9286	17.0143	14.0286	17.0857	18.3857		12.1339	23.6242	15.9125
	18.4714	17.7143	17.3143	17.5857	21.6857	16.3143	19.66	26.16	32	26.38	22.5	24.82	17.1125	24.6286	17.9143	21.4286	18.7429	17.8571
	17.7429	9.15714	13.4429	13.6571	15.6429	12.1286	23.82	20.86	26.46	25.72	27.04	21.26	16.9625	19.0143	17.7714	15.3143	15.0571	17.1714
	16.7	16.4429	15.0571	17.4429	17.0714	10.5571	20.68	23.12	28.64	23.4	24.56	20.28	16.0625	15.8286	21.2143	16.3571	10.0857	16.7286
	17.6	8.91429	13.0571	15.0143	15.3571	14.4571	19.44	19.42	24.5	26.24	26.02	20.84	17.075	13.4286	14.3571	12.2857	13.6286	14.1143
	17.3714	9.15714	19.2571	14.7714	16.7857	9.2	20.4	19	23.18	23.78	23.52	23.46	17.5	18.5286	14.8714	15.6	9.45714	18
	15.8	16.4714	14.6143	18.8571	13.3143	9.81429	19.28	21.2	24.94	25.32	24.34	20.44	15.9	13.8	18.2429	13.6429	9.95714	14.1857
	18.4714	8.47143	15.4286	11.8571	19.8	15.4286	20.1	21.24	23.52	24.48	23.08	21.02	19.2375	19.1286	14.3429	15.6143	15.2286	14.9571
	17.0714	7.82857	14.3429	20.0714	13.6	10.6429	19.48	20.6	22.76	25.86	23.22	20.42	15.8	11.8857	19.6	14.7286	12.1143	16.5571
	16.9429	16.4429	15.7	13.5286	17.5286	8.82857	19.3	24.54	28.52	24.42	26.22	24.76	17.7375	16.7286	14.4857	13.4571	11.8571	16.9429
	20.3857	15.7571	15.3143	16.8286	14.2857	14.3143	19.2	20.2	25.1	24.34	25.02	19.84	20.1875	16.6429	15.7286	14.9429	13.1143	14.2857
	15.0571	10.4429	17.5286	14.9	14.9286	9.05714	25.02	24.32	27.26	26.2	26.72	27.48	22.1	12.6	19.6571	14.7429	10.9714	18.3714
	17.0857	11.7429	14.7	16.3143	19.0714	13.0857	24.9	23.84	31.68	30.94	30.78	28.2	22.1375	20.2571	14.9143	15.5	16.1571	18.4
	21.1429	12.9	19.2	21.7571	22.0714	12.2286	29.24	28.88	31.58	32.3	30.84	30.22	21	22.3714	20.9286	19.6429	20.9571	22.6429
	23.0143	24.9571	23.5857	20.2143	27.8571	20.5	28.1	28.02	28.86	32.42	29.56	32.02	20.725	29.9571	27.0143	22.9429	27.3857	28.3571
	25.5286	25.4714	24.9714	27.3857	29.3857	20.8	25.16	31.6	29.22	33.64	29.7	33.2	23.0125	29.4143	24.5143	22.3429	27.4857	28.5857
	26.9286	25.0286	24.7429	29.6	28.6143	20.9857	27.84	30.64	29.82	33.28	29.92	33.18	19.125	30.1571	28.4714	23.3429	27.7143	27.7857
	25.3143	25.3857	24.7571	29.9286	26.5857	20.8571	27.44	32.42	32.9	28.14	27.62	32.9	19.5375	29.6714	30.4143	22.0429	27.1857	27.4571
	24.9286	26.9	25.7714	30.4	28.7143	21.5429	22.8	24.98	33.76	23.9	23.88	23.08	20.825	30.8571	31.4429	18.6571	27	24.6
	24.6857	26.9	24	29.1571	28.6286	21	29.02	21.68	27.66	30.46	26.88	28.42	22.6	30.1571	29.7286	18.6714	23.4857	19.4571
	22.5714	25.2571	21.5571	27.9286	27.5286	20.8714	29.34	23.14	29.56	25.02	21.28	33.06	18.2	30.0286	28.0571	13.3	19.0714	21.2571
	16.5571	13.7857	21.0429	24.7714	19.4429	18.9143	27.6	30.14	34.4	27.88	27.36	33.02	17.0125	28.1143	24.7714	17.6714	26.3143	18.1286
	23.7714	15.6571	15.2429	16.4429	20.7857	10.8286	23.5	29.88	33.68	26.96	28.82	30.52	18.275	15.6143	21.4	13.5714	13.5286	19
	17.8714	19.5429	22.7714	24.5286	26.8	10.0143	18.36	27.42	26.78	33.22	26.82	22.94	17.0625	18.7857	25.1	16.0143	21.9	18.5714
	19.8714	10.2143	22.1429	26.9143	25.0714	19.7571	22.42	23.38	24.78	26.74	25.68	25.36	16.4375	26.1857	22.3571	13.1143	16.0857	15.1714
	20.6714	18.6429	20.9286	19.5857	18.3429	16.8857	18.66	23.66	27.1	23.4	26	21.54	17.7	17.1143	17.1429	18.1571	19.6143	18.8
	16.8143	15.6429	15.0857	14.4143	17.5857	10.1286	19.2	22.02	24.12	27.48	23.48	21.2	16.275	13.0286	15.8	13.3143	10.5429	13.8714
	19.8857	9.41429	15.1857	20.0857	15.7714	13.3429	17.7	22.58	25.8	22.64	23.96	25.66	19.6875	18.4571	19	14.9429	10.4857	14.9
	16.3429	9.24286	15.1286	14.8286	16.9714	12.6	19.94	21.74	27.22	26.26	23.34	21.38	17.6125	15.2286	20.8571	12.8143	9	14.5143
	15.2571	18.5429	12.6571	13.5286	15.1286	9.25714	18.46	23.78	25.28	22.16	21.88	21.82	17.175	18.1286	13.0857	13.9857	8.18571	17.2714
	18.3	9.45714	12.0857	21.8429	17.3571	15.5143	19.44	22.1	24.44	24.04	23.86	22.54	19.6375	15.5429	18.1571	12.1857	13.1	12.7714
	16.4571	8.08571	18.7286	16.3571	14.3429	9.17143	18.16	23.52	28.52	21.6	21.48	20.18	20.6	17.2714	15.6429	14.0286	16.2143	12.8286
	15.7286	14.5429	14.7286	14.3429	18.5	11.0571	20.58	24.62	26.78	25.98	26.54	24.4	22.175	14.9143	13.5714	11.8286	9.21429	14
	17	11.5429	13.4857	20.0714	13.6857	14.8571	21.32	22.58	26.84	25.1	24.38	24.36	22.1625	17.1286	20.7286	15.0571	13.0429	17.6429
	16.4	15.9	16.7714	13.4714	20.6143	10.2	27.32	25.46	29.52	27.22	25.48	29.94	22.55	16.4143	16.9571	13.6857	13.2	12.4286
	18.6857	9.38571	16.3143	16.7571	13.9571	12.0571	28.68	27.02	32.28	31.22	29.22	28.62	23.4	14.1143	15.2429	12.4286	13.8857	19.9286
	16.5571	12.0286	14.5	19.3143	17.1571	12.3143	26.78	25.32	31.26	31	30.28	32.52	25.8625	14.5286	22.9143	15.1	11.4857	15.3714
Fig 7h
	Tumour-free	C26/Ctrl	C26/miR-204 KO	Dunnett multiple comparisons	Mean Diff.	95.00% CI of diff.	Below threshold?	Summary	Adjusted P Value
	2.04419	3.59925	0.828836	C26/Ctrl vs Tumour-Free	1.879	0.8557 to 2.903	Yes	**	0.0012
	0.353674	3.0928	0.665805	C26/Ctrl vs C26/miR-204 KO	2.785	1.762 to 3.809	Yes	****	<0.0001
	0.348598	4.0075	0.246659
	2.01534	2.54187	0.365529
	1.9688	2.88583	0.093873
Fig 7i
	Tumour-free	C26/Ctrl	C26/miR-204 KO	Dunnett multiple comparisons	Mean Diff.	95.00% CI of diff.	Below threshold?	Summary	Adjusted P Value
Ucp1	0.296536	6.87244	0.677328	C26/Ctrl vs Tumour-Free	14.67	4.044 to 25.29	Yes	**	0.0088
	1.15834	17.0607	10.7277	C26/Ctrl vs C26/miR-204 KO	12.29	1.668 to 22.91	Yes	*	0.0246
	4.17777	18.8901	2.3562
	1.11302	5.6706	4.57318
	0.626092	32.2078	0.919333
Pgc1α	1.49552	4.14168	0.826516	C26/Ctrl vs Tumour-Free	2.321	1.016 to 3.626	Yes	**	0.0015
	1.70437	2.76527	1.07286	C26/Ctrl vs C26/miR-204 KO	2.422	1.117 to 3.727	Yes	**	0.0011
	0.799902	2.62516	1.61446
	0.988843	2.26148	1.02632
	0.495997	5.29521	0.436888
Prdm16	0.663259	1.51159	1.07113	C26/Ctrl vs Tumour-Free	0.3018	-0.2176 to 0.8213	No	ns	0.2848
	1.50725	1.23881	1.47961	C26/Ctrl vs C26/miR-204 KO	0.3222	-0.1973 to 0.8416	No	ns	0.2461
	1.5364	1.5392	0.969713
	0.814965	1.0232	1.07339
	0.798893	1.517	0.625108
Dio2	0.601954	1.77507	0.52588	C26/Ctrl vs Tumour-Free	1.156	0.3096 to 2.003	Yes	**	0.0095
	0.994216	3.60939	0.62927	C26/Ctrl vs C26/miR-204 KO	1.488	0.6417 to 2.335	Yes	**	0.0016
	1.39458	1.86182	0.880259
	1.30137	1.8112	1.23589
	0.920683	1.93676	0.281259
Cidea	0.382034	4.5339	1.62619	C26/Ctrl vs Tumour-Free	3.576	1.119 to 6.034	Yes	**	0.0063
	1.98775	5.38459	4.41675	C26/Ctrl vs C26/miR-204 KO	2.6	0.1420 to 5.058	Yes	*	0.0385
	2.23514	4.20169	4.50921
	1.45731	3.131	0.585454
	0.404279	7.09754	0.212226
Fig 7j
	Tumour-free	C26/Ctrl	C26/miR-204 KO	Dunnett multiple comparisons	Mean Diff.	95.00% CI of diff.	Below threshold?	Summary	Adjusted P Value
Ucp1	0.965928	2.53304	1.17048	C26/Ctrl vs Tumour-Free	1.14	0.1975 to 2.082	Yes	*	0.0193
	1.38587	1.41597	0.534897	C26/Ctrl vs C26/miR-204 KO	1.226	0.2841 to 2.169	Yes	*	0.0127
	0.844283	2.01502	1.57849
	1.28065	3.50217	0.953088
	0.690899	1.40078	0.498073
Pgc1α	0.665492	2.59148	3.22284	C26/Ctrl vs Tumour-Free	2.531	0.5854 to 4.477	Yes	*	0.0127
	0.613696	2.58953	1.70294	C26/Ctrl vs C26/miR-204 KO	1.737	-0.2085 to 3.683	No	ns	0.0803
	1.58304	3.97643	2.08056
	1.16115	6.706	1.69655
	1.33206	2.1481	0.622149
Prdm16	0.881004	1.10428	0.295864	C26/Ctrl vs Tumour-Free	0.707	0.008904 to 1.405	Yes	*	0.0472
	1.18291	1.96257	0.684335	C26/Ctrl vs C26/miR-204 KO	1.079	0.3812 to 1.777	Yes	**	0.0042
	0.618309	1.06251	1.12858
	1.31442	2.53708	0.69099
	1.18067	2.04575	0.51613
Dio2	0.680476	4.48058	0.705893	C26/Ctrl vs Tumour-Free	3.599	1.159 to 6.038	Yes	**	0.0058
	0.812853	2.32535	1.51476	C26/Ctrl vs C26/miR-204 KO	2.709	0.2693 to 5.149	Yes	*	0.0304
	0.921872	5.55561	2.74986
	2.05311	8.09114	3.77144
	0.955197	2.96352	1.12806
Cidea	0.764233	1.24661	1.50109	C26/Ctrl vs Tumour-Free	0.9117	0.1005 to 1.723	Yes	*	0.0286
	1.31653	1.58255	1.35246	C26/Ctrl vs C26/miR-204 KO	0.9473	0.1361 to 1.758	Yes	*	0.0234
	0.848899	2.20759	1.07783
	0.987835	3.03921	0.639244
	1.18523	1.5853	0.354283
Fig 7k
Fig 7m
	C26/Ctrl							C26/miR-204 KO							Unpaired t test	P value	P value summary	Significantly different (P < 0.05)?	One- or two-tailed P value?	t, df
9	57.3555	69.0024	27.4912	19.2254	30.6084	23.0592	33.0771	81.1033	65.4725	55.5811	67.2768	83.5777	65.8825	98.0356
12	69.7144	80.7719	47.6481	26.3045	30.1385	38.8212	34.704	89.5418	73.2886	78.914	61.114	112.879	89.5604	104.901
15	66.0547	102.234	47.6778	39.784	43.7928	56.7088	83.7068	99.8573	103.198	132.027	63.7443	162.478	111.823	127.686
18	274.048	255.64	238.271	48.69	210.221	112.558	263.9	266.848	215.755	247.502	73.8192	231.746	139.364	165.69
21	369.399	395.842	370.12	78.148	307.486	246.559	375.566	103.566	406.389	435.085	145.72	178.601	241.838	290.783	C26/miR-204 KO vs C26/Ctrl	0.4635	ns	No	Two-tailed	t=0.7572, df=12
24	589.668	526.155	580.041	225.257	574.943	402.815	563.377	174.722	544.987	556.114	185.271	221.788	354.801	431.144	C26/miR-204 KO vs C26/Ctrl	0.1026	ns	No	Two-tailed	t=1.767, df=12
27	710.603	709.754	714.4	300.99	702.191	623.628	798.836	362.51	770.165	783.15	334.841	446.698	634.288	726.57	C26/miR-204 KO vs C26/Ctrl	0.4686	ns	No	Two-tailed	t=0.7485, df=12
30	1035.65	921.872	1027.45	468.325	940.813	775.511	940.912	553.907	1062.64	875.649	653.998	681.046	753.211	974.142	C26/miR-204 KO vs C26/Ctrl	0.4519	ns	No	Two-tailed	t=0.776, df=12
Fig 7n
	C26/Ctrl	C26/miR-204 KO	Unpaired t test	P value	P value summary	Significantly different (P < 0.05)?	One- or two-tailed P value?	t, df
	1.8035	1.2389	C26/miR-204 KO vs C26/Ctrl	0.6986	ns	No	Two-tailed	t=0.3967, df=12
	1.1246	1.8038
	1.1759	1.7439
	1.4234	1.1761
	1.9873	1.8872
	1.5439	1.2748
	1.8748	1.3294

## Sheet: Figure 8
Fig 8a
	MCF-10A	MDA-MB-231	MCF-7	BT474	SK-BR-3	4T1	E0771
miR-204	0.942586	7.56664	2.63803	6.8538	6.91217	11.4779	2.58264
	1.01817	8.69663	4.23604	6.72128	5.6812	16.3761	1.26382
	1.04197	5.96728	4.38991	3.44638	5.08048	6.44253	1.41307
	Unpaired t test	P value	P value summary	Significantly different (P < 0.05)?	One- or two-tailed P value?	t, df
	MDA-MB-231 vs MCF-10A	0.0013	**	Yes	Two-tailed	t=8.089, df=4
	MCF-7 vs MCF-10A	0.008	**	Yes	Two-tailed	t=4.91, df=4
	BT474 vs MCF-10A	0.0138	*	Yes	Two-tailed	t=4.192, df=4
	SK-BR-3 vs MCF-10A	0.0008	***	Yes	Two-tailed	t=9.057, df=4
	4T1 vs MCF-10A	0.022	*	Yes	Two-tailed	t=3.637, df=4
	E0771 vs MCF-10A	0.1463	ns	No	Two-tailed	t=1.8, df=4
Fig 8b
	MCF-10A EV	MCF-7 EV	BT474 EV	SK-BR-3 EV	4T1 EV	E0771 EV
miR-204	1.00619	52.7577	36.9962	15.9994	6.97509	1.95967
	1.02075	43.8633	31.3883	16.5841	10.4982	15.8982
	0.973642	86.2302	76.9087	16.6964	13.9299	9.7109
	Unpaired t test	P value	P value summary	Significantly different (P < 0.05)?	One- or two-tailed P value?	t, df
	MCF-7 EV vs MCF-10A EV	0.0097	**	Yes	Two-tailed	t=4.648, df=4
	BT474 EV vs MCF-10A EV	0.0297	*	Yes	Two-tailed	t=3.31, df=4
	SK-BR-3 EV vs MCF-10A EV	<0.0001	****	Yes	Two-tailed	t=71.25, df=4
	4T1 EV vs MCF-10A EV	0.0092	**	Yes	Two-tailed	t=4.715, df=4
	E0771 EV vs MCF-10A EV	0.1121	ns	No	Two-tailed	t=2.031, df=4
Fig 8c
	NCM460	C26	HCT116	Dunnett multiple comparisons	Mean Diff.	95.00% CI of diff.	Below threshold?	Summary	Adjusted P Value
	0.997638	4.16458	3.68181	NCM460 vs C26	-2.755	-3.631 to -1.879	Yes	***	0.0002
	1.12635	3.72626	4.31583	NCM460 vs HCT116	-2.767	-3.643 to -1.890	Yes	***	0.0002
	0.889923	3.38759	3.31638
	NCM460 EV	C26 EV	HCT116 EV	Dunnett multiple comparisons	Mean Diff.	95.00% CI of diff.	Below threshold?	Summary	Adjusted P Value
	0.798103	8.13862	1.90342	NCM460 EV vs C26 EV	-6.718	-7.443 to -5.993	Yes	****	<0.0001
	1.19629	7.76793	2.26452	NCM460 EVvs HCT116 EV	-1.177	-1.902 to -0.4517	Yes	**	0.0063
	1.04739	7.28926	2.40388
Fig 8d
	BEAS	LLC	A549	Dunnett multiple comparisons	Mean Diff.	95.00% CI of diff.	Below threshold?	Summary	Adjusted P Value
	0.895155	2.28458	0.323014	BEAS vs LLC	-1.723	-2.369 to -1.077	Yes	***	0.0005
	1.12114	2.68435	0.334593	BEAS vs A549	0.6712	0.02510 to 1.317	Yes	*	0.0434
	0.99642	3.21181	0.341396
	BEAS EV	LLC EV	A549 EV	Dunnett multiple comparisons	Mean Diff.	95.00% CI of diff.	Below threshold?	Summary	Adjusted P Value
	1.06804	2.05917	0.506744	BEAS EV vs LLC EV	-1	-1.227 to -0.7735	Yes	****	<0.0001
	0.987888	1.82538	0.482643	BEAS EV vs A549 EV	0.4991	0.2724 to 0.7259	Yes	**	0.0013
	0.947776	2.11971	0.51691
Fig 8e
	GES-1	MGC-803	Unpaired t test	P value	P value summary	Significantly different (P < 0.05)?	One- or two-tailed P value?	t, df
	1.10191	1.39928	MGC-803 vs GES-1	0.0113	*	Yes	Two-tailed	t=4.445, df=4
	1.05936	1.50657
	0.856666	1.71834
	GES-1 EV	MGC-803 EV	Unpaired t test	P value	P value summary	Significantly different (P < 0.05)?	One- or two-tailed P value?	t, df
	0.941312	1.97038	MGC-803 EV vs GES-1 EV	0.0202	*	Yes	Two-tailed	t=3.735, df=4
	0.949093	1.81394
	1.11933	1.36383
Fig 8f
Fig 8g
	PBS	MCF-10A EV	MDA-MB-231 EV	10A/miR-204 EV	Dunnett multiple comparisons	Mean Diff.	95.00% CI of diff.	Below threshold?	Summary	Adjusted P Value
VHL	0.963795	1.50446	0.572963	0.144348	MDA-MB-231 EV vs PBS	-0.4865	-0.8035 to -0.1694	Yes	**	0.0057
	1.08238	1.47529	0.505272	0.219067	MDA-MB-231 EV vs MCF-10A EV	-0.9261	-1.243 to -0.6091	Yes	****	<0.0001
	0.958597	1.34392	0.467149	0.592421	10A/miR-204 EV vs PBS	-0.683	-1.000 to -0.366	Yes	***	0.0007
					10A/miR-204 EV vs MCF-10A EV	-1.123	-1.440 to -0.8056	Yes	****	<0.0001
leptin	1.07706	0.183896	3.14404	7.00443	MDA-MB-231 EV vs PBS	2.175	1.083 to 3.267	Yes	**	0.0011
	0.91112	0.176689	3.18453	5.72884	MDA-MB-231 EV vs PBS	3.005	1.913 to 4.097	Yes	***	0.0001
	1.01902	0.157828	3.20435	7.52538	MDA-MB-231 EV vs PBS	5.75	4.659 to 6.842	Yes	****	<0.0001
					MDA-MB-231 EV vs PBS	6.58	5.488 to 7.672	Yes	****	<0.0001
Fig 8h
Fig 8i
	Non-BC control	Breast cancer	Unpaired t test	P value	P value summary	Significantly different (P < 0.05)?	One- or two-tailed P value?	t, df
miR-204	0.463335	23.8684	Breast cancer vs Non-BC control	0.0009	***	Yes	Two-tailed	t=4.642, df=10
	1.11934	13.1454
	1.85269	20.4757
	2.96839	5.13799
	0.261377	14.7531
	1.34137	9.64442
Fig 8j
	breast cancer tissues	adjacent non-malignant tissues	Unpaired t test	P value	P value summary	Significantly different (P < 0.05)?	One- or two-tailed P value?	t, df
Tissue	1.75383	5.52693	adjacent non-malignant tissues vs breast cancer tissues	0.0099	**	Yes	Two-tailed	t=4.62, df=4
	1.45179	3.47903
	0.392744	5.3856
Tissue EV	1.07637	3.72835	adjacent non-malignant tissues vs breast cancer tissues	0.0007	***	Yes	Two-tailed	t=9.523, df=4
	0.93228	4.9181
	0.99653	4.60768
Fig 8k
	Non-cancer control	Breast cancer	Unpaired t test	P value	P value summary	Significantly different (P < 0.05)?	One- or two-tailed P value?	t, df
	8.68229	15.88	Breast cancer vs Non-BC control	<0.0001	****	Yes	Two-tailed	t=7.419, df=34
	11.6064	15.6551
	8.83224	14.4555
	7.79283	14.7048
	8.19037	16.1106
	11.7994	10.0187
Fig 8l
	BC-obesity	BC-chachexia	Unpaired t test	P value	P value summary	Significantly different (P < 0.05)?	One- or two-tailed P value?	t, df
	0.50305	7.1139	BC-chachexia vs BC-obesity	0.0002	***	Yes	Two-tailed	t=5.673, df=10
	0.4932	7.9575
	2.60049	8.98298
	1.548	13.8231
	0.485265	11.4354
	2.06329	4.79651
Fig 8m

## Sheet: Supplementary Figure 1
Fig S1a
Fig S1b
	MDA-MB-231 EV	231/Rab27a KD EV	Unpaired t test	P value	P value summary	Significantly different (P < 0.05)?	One- or two-tailed P value?	t, df
	220.039	143.039	231/Rab27a KD EV vs MDA-MB-231 EV	0.0007	***	Yes	Two-tailed	t=9.303, df=4
	245.042	131.775
	218.653	123.934
	4T1 EV	4T1/Rab27a KO EV
	205.479	41.2842	4T1/Rab27a KO EV vs 4T1 EV	<0.0001	****	Yes	Two-tailed	t=21.78, df=4
	211.174	41.1641
	187.021	37.2627
Fig S1c
	Tumour-free	4T1/Ctrl	4T1/Rab27a KO	Dunnett multiple comparisons	Mean Diff.	95.00% CI of diff.	Below threshold?	Summary	Adjusted P Value
	24.55	19.38	22.56	4T1/Ctrl vs Tumour-Free	-3.606	-4.796 to -2.417	Yes	****	<0.0001
	21.63	17.56	21.01	4T1/Ctrl vs 4T1/Rab27a KO	-3.52	-4.71 to -2.33	Yes	****	<0.0001
	20.35	17.74	21.44
	22.24	18.59	21.98
	22.59	19.89	21.8
	22.2	16.92	23.11
	22.12	18.54	22.55
	21.14	19.35	21.68
	Tumour-Free	231/Ctrl	231/Rab27a KD	Dunnett multiple comparisons	Mean Diff.	95.00% CI of diff.	Below threshold?	Summary	Adjusted P Value
	23.42	20.01	24.25	231/Ctrl vs Tumour-Free	-3.307	-4.691 to -1.924	Yes	****	<0.0001
	22.12	20.21	25.49	231/Ctrl vs 231/Rab27a KD	-4.496	-5.879 to -3.112	Yes	****	<0.0001
	22.61	19.49	23.78
	25.17	19.73	26.54
	22.69	18.8	22.48
	23.9	20.75	23.15
	22.17	19.94	24.71
Fig S1d
	Tumour-free	4T1/Ctrl	4T1/Rab27a KO	Dunnett multiple comparisons	Mean Diff.	95.00% CI of diff.	Below threshold?	Summary	Adjusted P Value
	3.72167	3.13167	2.72	4T1/Ctrl vs Tumour-Free	-1.209	-1.791 to -0.6259	Yes	***	0.0001
	3.31833	2.58667	3.738	4T1/Ctrl vs 4T1/Rab27a KO	-1.067	-1.650 to -0.4845	Yes	***	0.0006
	3.82167	2.37208	2.767
	4.045	2.55042	3.61
	3.57812	1.96042	4.368
	4.2775	2.0575	4.198
	2.75813	2.46875	3.128
	3.48438	2.20875	3.345
	Tumour-free	231/Ctrl	231/Rab27a KD	Dunnett multiple comparisons	Mean Diff.	95.00% CI of diff.	Below threshold?	Summary	Adjusted P Value
	3.6475	2.445	2.95083	231/Ctrl vs Tumour-Free	-0.9244	-1.366 to -0.4825	Yes	***	0.0001
	3.32063	3.13333	3.22167	231/Ctrl vs 231/Rab27a KD	-0.7713	-1.213 to -0.3294	Yes	***	0.0009
	4.08437	2.60167	3.642
	3.55687	2.04583	3.7695
	3.78563	2.97167	4.2855
	3.08312	2.9025	3.4265
	4.1675	2.94833	3.45312
	3.64692	2.84917	3.31875
Fig S1f
	Tumour free	4T1/Ctrl	4T1/Rab27a KO	Dunnett multiple comparisons	Mean Diff.	95.00% CI of diff.	Below threshold?	Summary	Adjusted P Value
iWAT	1.88187	0.773994	1.51153	4T1/Ctrl vs Tumour Free	-1.353	-1.684 to -1.022	Yes	****	<0.0001
	1.88627	0.580866	1.51357	4T1/Ctrl vs 4T1/Rab27a KO	-0.9045	-1.235 to -0.5737	Yes	****	<0.0001
	1.82801	0.794814	1.02612
	1.94245	0.274341	0.709736
	1.49624	0.32177	1.8945
	1.67568	0.307329	1.69191
	2.00723	0.593312	1.17073
	1.97729	0.222222	1.58672
eWAT	1.50713	0.376677	1.48493	4T1/Ctrl vs Tumour Free	-1.167	-1.486 to -0.8478	Yes	****	<0.0001
	1.05409	0.711845	1.8277	4T1/Ctrl vs 4T1/Rab27a KO	-1.175	-1.494 to -0.8557	Yes	****	<0.0001
	1.41523	0.512965	1.7444
	1.72662	0.333513	1.27388
	1.2085	0.221217	1.61009
	1.2973	0.36052	1.5145
	1.73599	0.21575	1.49002
	2.2895	0.165375	1.35148
BAT	1.18126	0.510836	0.536348	4T1/Ctrl vs Tumour Free	-0.4119	-0.6212 to -0.2025	Yes	***	0.0003
	0.998613	0.518223	1.0852	4T1/Ctrl vs 4T1/Rab27a KO	-0.1346	-0.3439 to 0.07476	No	ns	0.2416
	1.41032	0.710227	0.820896
	0.971223	0.789177	0.500455
	0.920761	0.758472	0.977064
	0.918919	0.588235	0.830809
	0.813743	0.549645	0.549889
	1.09272	0.587918	0.788745
GA	1.44196	1.25387	1.44504	4T1/Ctrl vs Tumour Free	-0.2146	-0.3138 to -0.1153	Yes	****	<0.0001
	1.47018	1.40091	1.32318	4T1/Ctrl vs 4T1/Rab27a KO	-0.1474	-0.2467 to -0.04813	Yes	**	0.0039
	1.38084	1.33033	1.5625
	1.42536	1.31791	1.36943
	1.49181	1.26194	1.2844
	1.53604	1.20567	1.51017
	1.59132	1.25674	1.50333
	1.64144	1.23514	1.44373
TA	0.492872	0.304438	0.492021	4T1/Ctrl vs Tumour Free	-0.1255	-0.2259 to -0.02505	Yes	*	0.014
	0.559408	0.47836	0.618753	4T1/Ctrl vs 4T1/Rab27a KO	-0.1195	-0.2199 to -0.01904	Yes	*	0.0191
	0.565111	0.388952	0.475746
	0.557554	0.328133	0.354868
	0.464807	0.216189	0.610092
	0.418919	0.301418	0.480312
	0.465642	0.420712	0.407982
	0.38789	0.470284	0.424354
	Tumour-free	231/Ctrl	231/Rab27a KD	Dunnett multiple comparisons	Mean Diff.	95.00% CI of diff.	Below threshold?	Summary	Adjusted P Value
iWAT	2.18911	1.3012	1.72784	231/Ctrl vs Tumour-Free	-1.23	-1.439 to -1.021	Yes	****	<0.0001
	2.09765	0.692663	1.9568	231/Ctrl vs 231/Rab27a KD	-0.9989	-1.208 to -0.7901	Yes	****	<0.0001
	2.06276	0.922453	1.948
	2.1318	0.680851	1.94486
	2.05377	1.14272	1.85053
	1.88602	0.969515	1.63583
	2.14347	0.569025	1.93017
	2.20117	0.646941	1.9223
eWAT	1.93484	1.04096	1.76907	231/Ctrl vs Tumour-Free	-1.195	-1.388 to -1.002	Yes	****	<0.0001
	1.93942	0.61057	1.76242	231/Ctrl vs 231/Rab27a KD	-0.9246	-1.118 to -0.7315	Yes	****	<0.0001
	1.86611	0.780537	1.51093
	1.89297	0.856383	1.8927
	1.82018	0.985777	1.80605
	1.99457	0.769615	1.71152
	2.22032	0.504701	1.66732
	2.00722	0.5667	1.39215
BAT	0.981327	1.1759	1.27423	231/Ctrl vs Tumour-Free	-0.245	-0.4797 to -0.01032	Yes	*	0.0403
	1.41049	1.11852	1.25702	231/Ctrl vs 231/Rab27a KD	-0.1818	-0.4165 to 0.05294	No	ns	0.1413
	1.16318	1.49518	1.02487
	1.53472	0.87766	1.27049
	1.3442	1.03973	1.40125
	1.51967	1.02948	1.291
	1.01196	1.0094	1.40055
	1.71854	0.977934	1.2586
GA	1.64084	1.41687	1.62062	231/Ctrl vs Tumour-Free	-0.6949	-0.9359 to -0.4540	Yes	****	<0.0001
	1.99367	1.46229	1.63283	231/Ctrl vs 231/Rab27a KD	-0.4955	-0.7364 to -0.2545	Yes	***	0.0002
	1.61088	1.20122	1.54861
	1.67625	1.12234	1.69896
	1.47201	0.740559	1.68594
	2.13478	1.05947	1.56014
	2.00683	1.08362	1.63594
	1.95309	0.842528	1.50951
TA	0.770759	0.390361	0.65567	231/Ctrl vs Tumour-Free	-0.1486	-0.2672 to -0.02994	Yes	*	0.0138
	0.556058	0.36942	0.535637	231/Ctrl vs 231/Rab27a KD	-0.1336	-0.2523 to -0.01498	Yes	*	0.0266
	0.707113	0.466295	0.433308
	0.526316	0.446809	0.756334
	0.502424	0.534576	0.467082
	0.628675	0.514743	0.49201
	0.567891	0.519545	0.75716
	0.532251	0.361083	0.574666
Fig S1i
	PBS	MCF-10A EV	MDA-MB-231 EV	Dunnett multiple comparisons	Mean Diff.	95.00% CI of diff.	Below threshold?	Summary	Adjusted P Value
	14.2074	10.0241	-1.48354	MDA-MB-231 EV vs PBS	-16.2	-25.13 to -7.277	Yes	***	0.0008
	4.11633	4.15937	-9.24107	MDA-MB-231 EV vs MCF-10A EV	-14.52	-23.45 to -5.591	Yes	**	0.002
	5.61748	7.89711	-2.49894
	4.02626	5.47888	-11.3289
	28.3791	6.39481	-3.0479
	2.85966	7.03586	-3.65854
	1.83774	8.24931	-21.1319
	PBS	4T1 EV	Unpaired t test	P value	P value summary	Significantly different (P < 0.05)?	One- or two-tailed P value?	t, df
	9.26024	-5.25452	4T1 EV vs PBS	0.0002	***	Yes	Two-tailed	t=6.677, df=8
	12.7161	-0.20758
	15.1945	-0.53648
	22.4311	-4.55487
	22.0339	-1.21629
Fig S1k
	PBS	MCF-10A EV	MDA-MB-231 EV	Dunnett multiple comparisons	Mean Diff.	95.00% CI of diff.	Below threshold?	Summary	Adjusted P Value
iWAT	1.94774	1.4486	0.977729	MDA-MB-231 EV vs PBS	-0.756	-0.9333 to -0.5788	Yes	****	<0.0001
	1.65406	1.44064	1.1771	MDA-MB-231 EV vs MCF-10A EV	-0.6093	-0.7866 to -0.4320	Yes	****	<0.0001
	1.78408	1.66898	0.900394
	1.6386	1.875	1.05708
	1.54536	1.64911	1.06653
	1.84587	1.89125	1.08583
	1.94217	1.46089	0.962513
	1.96956	1.71933	1.0521
eWAT	1.52019	1.40187	0.869093	MDA-MB-231 EV vs PBS	-0.6926	-0.9444 to -0.4408	Yes	****	<0.0001
	1.13422	1.14257	0.963082	MDA-MB-231 EV vs MCF-10A EV	-0.4874	-0.7392 to -0.2357	Yes	***	0.0003
	1.37237	1.20538	0.619021
	1.27446	1.63461	0.581395
	1.49551	0.961979	0.558659
	1.89202	1.2766	0.775595
	1.29478	1.03676	0.506586
	1.43241	1.11524	1.002
BAT	1.04513	0.794393	0.814775	MDA-MB-231 EV vs PBS	0.2436	-0.01355 to 0.5007	No	ns	0.0645
	0.803403	1.19225	0.963597	MDA-MB-231 EV vs MCF-10A EV	0.2385	-0.01862 to 0.4957	No	ns	0.0708
	0.73193	1.15902	1.12549
	1.13792	0.721154	1.42706
	0.747757	0.687128	0.91417
	0.692201	0.756501	1.03413
	1.12214	0.659755	1.4691
	0.671441	1.02231	1.1523
GA	1.23515	1.63551	1.195	MDA-MB-231 EV vs PBS	-0.4014	-0.5620 to -0.2408	Yes	****	<0.0001
	1.51229	1.34128	1.07009	MDA-MB-231 EV vs MCF-10A EV	-0.3782	-0.5388 to -0.2177	Yes	****	<0.0001
	1.46386	1.2981	1.01294
	1.59308	1.53846	1.00423
	1.64506	1.28264	0.863382
	1.33826	1.60756	1.13754
	1.42426	1.36664	1.06383
	1.29812	1.25465	0.951904
TA	0.617577	0.654206	0.271592	MDA-MB-231 EV vs PBS	-0.1733	-0.2753 to -0.07126	Yes	**	0.0012
	0.567108	0.596125	0.321027	MDA-MB-231 EV vs MCF-10A EV	-0.1617	-0.2637 to -0.05969	Yes	**	0.0022
	0.503202	0.417246	0.562746
	0.455166	0.528846	0.369979
	0.598205	0.549702	0.35551
	0.599908	0.614657	0.465357
	0.60423	0.61263	0.35461
	0.49239	0.371747	0.350701
	PBS	4T1 EV	Unpaired t test	P value	P value summary	Significantly different (P < 0.05)?	One- or two-tailed P value?	t, df
IWAT	1.06089	0.470174	4T1 EV vs PBS	<0.0001	****	Yes	Two-tailed	t=7.839, df=8
	0.954973	0.569035
	0.93382	0.693028
	0.855655	0.519022
	1.02047	0.560582
eWAT	0.675597	0.334599	4T1 EV vs PBS	0.0008	***	Yes	Two-tailed	t=5.210, df=8
	0.952004	0.285384
	0.606116	0.316337
	0.63244	0.208696
	1.00205	0.393136
BAT	0.926936	0.665944	4T1 EV vs PBS	0.0071	**	Yes	Two-tailed	t=3.592, df=8
	0.819891	0.677065
	0.873574	0.791883
	0.774802	0.657065
	0.809621	0.533021
GA	1.45835	1.26627	4T1 EV vs PBS	0.0601	ns	No	Two-tailed	t=2.188, df=8
	1.42999	1.25014
	1.17161	1.20656
	1.23661	1.10543
	1.52508	0.811752
TA	0.535314	0.464471	4T1 EV vs PBS	0.0001	***	Yes	Two-tailed	t=6.741, df=8
	0.527956	0.376691
	0.508444	0.371196
	0.576389	0.391576
	0.561412	0.408088
Fig S1l
	PBS	MCF-10A EV	MDA-MB-231 EV	Dunnett multiple comparisons	Mean Diff.	95.00% CI of diff.	Below threshold?	Summary	Adjusted P Value
	3.72688	3.70133	2.82	MDA-MB-231 EV vs PBS	-1.413	-2.318 to -0.5084	Yes	**	0.0025
	3.11313	5.046	3.104	MDA-MB-231 EV vs MCF-10A EV	-1.312	-2.216 to -0.4067	Yes	**	0.0047
	3.10062	4.061	2.577
	4.0775	3.698	2
	5.55625	5.052	3.515
	5.67083	4.04667	3.436
	4.86	3.856	1.948
	4.273	4.104	3.673
	PBS	4T1 EV	Unpaired t test	P value	P value summary	Significantly different (P < 0.05)?	One- or two-tailed P value?	t, df
	6.384	4.86286	4T1 EV vs PBS	0.0088	**	Yes	Two-tailed	t=3.041, df=14
	4.822	2.89071
	4.721	3.50643
	5.24	3.40143
	6.412	4.195
	4.386	3.45571
	4.243	2.915
	3.31	3.58429

## Sheet: Supplementary Figure 2
Fig S2a
	MCF-10A EV	MDA-MB-231 EV	10A/miR-204 EV	Dunnett multiple comparisons	Mean Diff.	95.00% CI of diff.	Below threshold?	Summary	Adjusted P Value
	0.951731	9.29336	14.0618	MCF-10A EV vs MDA-MB-231 EV	-10.91	-15.35 to -6.464	Yes	***	0.0007
	0.937395	13.1594	13.561	MCF-10A EV vs 10A/miR-204 EV	-14.18	-18.62 to -9.735	Yes	***	0.0002
	1.12089	13.2755	17.918
Fig S2b
Fig S2c
	PBS	MCF-10A EV	MDA-MB-231 EV	10A/miR-204 EV	Dunnett multiple comparisons	Mean Diff.	95.00% CI of diff.	Below threshold?	Summary	Adjusted P Value
iWAT-Vhl	0.888991	1.23246	0.745466	0.21777	MDA-MB-231 EV vs PBS	-0.3499	-0.6263 to -0.07339	Yes	*	0.0165
	0.958075	1.13535	0.464424	0.307993	MDA-MB-231 EV vs MCF-10A EV	-0.5405	-0.8170 to -0.2640	Yes	**	0.0013
	1.17409	1.22532	0.761702	0.233961	10A/miR-204 EV vs PBS	-0.7538	-1.030 to -0.4773	Yes	***	0.0001
					10A/miR-204 EV vs MCF-10A EV	-0.9445	-1.221 to -0.6680	Yes	****	<0.0001
iWAT-Hif1α	1.05695	1.14679	1.06476	1.14251	MDA-MB-231 EV vs PBS	0.1194	-0.1060 to 0.3448	No	ns	0.351
	0.926655	1.0619	1.1521	1.17703	MDA-MB-231 EV vs MCF-10A EV	-0.07793	-0.3034 to 0.1475	No	ns	0.6466
	1.021	1.38799	1.14601	1.10665	10A/miR-204 EV vs PBS	0.1405	-0.08489 to 0.3659	No	ns	0.2442
					10A/miR-204 EV vs MCF-10A EV	-0.05683	-0.2822 to 0.1686	No	ns	0.8116
eWAT-Vhl	1.09983	0.876567	0.404915	0.205683	MDA-MB-231 EV vs PBS	-0.5660	-0.9725 to -0.1594	Yes	**	0.0099
	1.33578	0.943424	0.462931	0.267013	MDA-MB-231 EV vs MCF-10A EV	-0.4634	-0.8700 to -0.05682	Yes	*	0.0277
	0.680672	0.98858	0.550538	0.243881	10A/miR-204 EV vs PBS	-0.7999	-1.206 to -0.3933	Yes	**	0.0012
					10A/miR-204 EV vs MCF-10A EV	-0.6973	-1.104 to -0.2908	Yes	**	0.0029
eWAT-Hif1α	0.752482	1.32511	0.929608	1.05772	MDA-MB-231 EV vs PBS	-0.006462	-0.4352 to 0.4223	No	ns	>0.9999
	0.954692	1.19444	1.06164	1.10924	MDA-MB-231 EV vs MCF-10A EV	-0.1682	-0.5969 to 0.2605	No	ns	0.5636
	1.392	1.06481	1.08855	1.02111	10A/miR-204 EV vs PBS	0.02963	-0.3991 to 0.4584	No	ns	0.9941
					10A/miR-204 EV vs MCF-10A EV	-0.1321	-0.5608 to 0.2966	No	ns	0.7144
Fig S2d
Fig S2e
	MCF-10A EV							10A/miR-204 EV							Source of Variation	% of total variation	P value	P value summary	Significant?
Day 3	21.12	23.1	22.77	24.5	21.73	22.33	21.1	20.68	20.22	20.38	20.77	21.04	21.17	20.48	Time	6.403	0.0002	***	Yes
Day 6	21.08	22.57	22.45	24.29	21.23	21.67	20.66	20.68	20.27	20.33	20.93	21.69	21.24	20.33	Column Factor	50.42	<0.0001	****	Yes
Day 9	21.11	23.09	22.6	24.86	22.19	22.69	20.72	20.79	19.77	20.2	20.97	21.81	21.37	20.26
Day 12	21.49	23.13	21.92	24.71	22.31	22.13	21.04	21.15	20.84	20.3	21.5	21.92	21.39	21.15
Day 15	21.12	23.06	22.57	24.1	22.15	22.32	21.21	20.74	20.78	20.79	21.52	21.96	21.44	21.1
Day 18	21.15	23.98	22.25	24.7	21.65	22.39	21.33	21.39	19.77	20.7	21.39	21.82	21.12	21.38
Day 21	21.17	23.27	22.59	24.31	22.03	22.15	21.94	20.96	20.86	21.04	21.07	21.34	21.2	21.25
Day 24	21.34	23.56	22.37	24.05	21.47	21.67	22.05	21.23	20.61	20.71	20.91	20.17	21.02	20.84
Day 27	21.65	24.13	23.26	25.33	22.03	22.21	22.11	21.01	20.71	21.08	19.87	17.56	20.75	20.14
Day 30	21.47	23.34	22.25	24.29	21.34	21.97	22.2	20.01	20.1	20.05	19.38	17.72	19.94	19.87
Day 33	21.7	23.72	23.07	25.08	20.96	21.92	22.2	18.94	17.97	17.72	19.27	17.33	19.39	19.65
Day 36	22.13	24.09	22.9	25.1	21.37	21.74	22.95	17.89	17.14	16.57	19.23	17.46	19.17	19.24
Day 39	22.38	24.23	23.18	25.25	22.46	22.57	23.01	17.91	17.52	17.03	19.11	17.61	19.09	19.33
Day 42	22.91	23.31	23.84	25.17	22.91	23.33	23.47	17.03	17.13	16.82	18.99	17.24	18.79	19.01
Fig S2f
	MCF-10A EV	10A/miR-204 EV	Unpaired t test	P value	P value summary	Significantly different (P < 0.05)?	One- or two-tailed P value?	t, df
iWAT	1.65517	0.394011	10A/miR-204 EV vs MCF-10A EV	<0.0001	****	Yes	Two-tailed	t=10.56, df=14
	1.23466	0.28021
	1.55789	0.747921
	1.21613	0.458136
	1.50808	0.442575
	1.70982	0.526876
	1.79293	0.781168
	1.50294	0.391434
eWAT	1.13488	0.287728	10A/miR-204 EV vs MCF-10A EV	<0.0001	****	Yes	Two-tailed	t=11.06, df=14
	1.22523	0.665499
	1.35487	0.353151
	1.16607	0.314376
	1.20602	0.266821
	1.54608	0.510378
	1.62037	0.467649
	1.53843	0.205677
BAT	1.02924	0.972402	10A/miR-204 EV vs MCF-10A EV	0.024	*	Yes	Two-tailed	t=2.531, df=14
	0.633205	0.772329
	1.08599	0.927467
	0.972984	0.690363
	0.989524	0.681555
	0.970425	0.755721
	0.837239	0.527091
	0.892837	0.604084
GA	1.71584	0.975925	10A/miR-204 EV vs MCF-10A EV	0.0009	***	Yes	Two-tailed	t=5.092, df=8
	1.28657	1.00876
	1.29866	1.05054
	1.53834	1.00158
	1.33086	0.958237
TA	0.647316	0.248385	10A/miR-204 EV vs MCF-10A EV	0.0008	***	Yes	Two-tailed	t=5.216, df=8
	0.581296	0.335085
	0.488674	0.413793
	0.51768	0.380727
	0.545613	0.37297
Fig S2g
MCF-10A EV						10A/miR-204 EV							MCF-10A EV	10A/miR-204 EV	Unpaired t test	P value	P value summary	Significantly different (P < 0.05)?	One- or two-tailed P value?	t, df
4.5794	4.0422	4.1988	4.4238	4.703	5.1934	4.5538	4.877	5.0202	5.3874	5.4642	5.4818	Night	4.55048	5.09196	10A/miR-204 EV vs MCF-10A EV	0.0002	***	Yes	Two-tailed	t=5.664, df=8
5.2554	3.9038	4.602	5.2884	5.564	5.2786	5.7638	5.3532	5.628	6.238	6.0706	5.8092		4.50089	5.09832
5.3588	4.5782	5.0962	5.7634	5.0906	4.905	5.6512	5.6218	5.0282	5.6708	5.594	6.0828		4.73473	5.19704
4.6716	4.322	4.8018	5.5068	5.1426	4.171	5.4558	5.3278	5.4094	5.3616	5.3576	5.251		4.04913	5.36113
5.3592	3.3674	3.7538	5.3596	4.8278	4.264	5.0588	5.0958	5.1172	5.5238	5.7188	5.8144		4.2825	5.29201
5.3788	3.5362	5.0184	5.4578	5.3124	4.6012	4.9546	4.9146	5.3278	5.5554	6.0996	5.3502		4.78184	5.63178
5.303	3.7398	4.2764	4.732	4.7458	4.8074	5.1354	5.414	5.4978	5.371	5.7192	5.5958	Day	4.20467	5.07426	10A/miR-204 EV vs MCF-10A EV	<0.0001	****	Yes	Two-tailed	t=11.06, df=10
4.4434	3.688	5.0006	4.3644	4.8886	4.1672	4.315	5.2504	4.8384	5.8224	4.6276	5.1934		4.27628	5.3408
4.4286	4.4786	4.0274	4.9628	4.0242	4.1848	4.5974	5.2482	5.7706	6.181	5.5272	5.3732		4.14655	4.98447
5.1312	4.5806	4.8554	4.9742	3.9902	4.2322	4.6276	4.9858	4.8878	6.0974	5.1296	5.0252		3.79304	5.11221
4.0586	3.7048	3.9708	4.6326	3.7384	3.8844	3.9518	4.2306	4.6292	4.89	4.6246	5.1122		3.78812	5.18971
3.5314	3.2954	3.536	4.1528	4.8106	4.1596	5.1222	4.4998	4.7148	4.8792	4.8374	5.5298		4.05384	5.28089
3.6186	4.0088	4.3786	4.6632	3.6048	4.7222	4.7896	5.4716	5.0234	4.9222	5.7878	5.601
4.1558	3.6724	3.8262	4.0238	4.4126	4.1128	4.5014	5.2302	5.0604	4.9418	5.0684	4.8958
3.7366	3.6044	3.583	4.0184	3.5884	4.2524	4.5878	5.0772	4.535	5.355	4.9064	4.9124
3.9404	3.1694	3.4002	3.5438	3.8388	3.838	4.2272	4.7338	4.9988	4.6344	4.861	4.975
3.5528	3.4942	3.3526	3.499	3.6652	3.7542	5.3542	4.8476	4.3952	4.6168	4.8376	4.9356
4.4572	3.2282	3.333	3.6894	3.987	4.1174	4.8032	5.3826	4.459	5.553	4.7722	5.25
3.5648	3.2942	3.5246	3.5884	3.7602	3.98	4.6688	4.602	4.2614	4.845	5.0318	4.5248
4.1862	3.2984	3.8524	3.348	3.9532	3.8094	4.5502	4.5018	5.266	5.5044	5.0478	4.9528
3.618	3.0842	3.1764	3.4174	4.4756	4.1848	5.0222	4.7316	4.7572	4.5394	4.9336	5.073
3.9956	3.4896	3.3774	4.2458	3.972	4.0058	5.0468	4.908	5.0738	4.844	5.0404	5.1434
4.4918	4.523	3.8848	4.3436	4.034	5.2588	5.6272	4.9744	5.4086	5.8762	5.2746	5.2018
5.4606	4.6868	4.5992	5.2702	5.4518	5.4982	5.4916	5.5836	5.6398	5.8496	5.9958	6.1606
5.0316	5.0132	4.7716	4.9326	4.9616	5.0768	5.6402	4.9586	5.6308	5.4452	5.517	6.6554
4.8604	4.974	4.3064	4.727	4.8988	5.1142	5.3412	5.18	5.68	5.3618	5.0642	6.3938
5.5394	4.213	4.5286	5.1196	4.6454	5.075	5.64	4.9286	4.8462	5.569	5.4398	6.3448
5.4054	4.0374	3.8338	5.0016	4.134	4.6822	5.5544	5.1114	5.843	5.3638	5.5506	6.1226
4.6298	4.1564	4.8144	4.786	4.6866	4.543	5.0108	5.5528	4.9174	5.4232	5.9182	6.0996
3.7072	4.0776	4.5426	3.8684	4.1838	4.8278	5.7026	5.568	5.8452	5.6262	4.8516	5.7724
5.255	4.3398	3.3994	4.4994	4.2738	4.038	4.9472	4.6204	5.7082	5.012	5.3884	5.449
5.5608	4.6524	3.9946	4.3234	3.7224	4.6264	5.0556	5.0978	4.644	5.089	5.0158	6.0496
4.142	3.545	3.7022	4.9146	3.9382	3.7806	4.4892	4.6088	5.8234	4.4364	4.432	4.855
3.8882	3.826	4.183	4.5538	4.6318	3.9664	5.2472	4.839	5.1306	4.5014	5.2224	5.397
4.4938	3.7308	4.2	3.9326	4.0158	4.2462	5.534	5.349	4.336	4.41	5.039	5.3594
3.6204	3.3766	3.3658	4.4866	4.2812	4.196	4.8572	5.7264	4.4548	5.4512	4.7988	5.0452
4.0308	3.3352	3.938	3.8486	3.984	4.0066	5.5306	5.4646	4.5296	5.1758	5.2168	4.949
3.894	3.8734	4.5736	3.7008	3.9624	3.9344	4.7478	5.6388	4.4344	4.8516	4.6428	4.9652
3.7652	3.3772	3.6188	3.8458	3.9136	4.4876	4.5612	5.1694	4.867	5.5624	4.68	5.1642
3.5888	3.6312	3.9992	3.8088	4.231	3.889	5.2344	5.6234	4.6068	4.7654	4.9176	4.8822
4.1362	3.5072	3.5464	4.0076	3.9426	3.7338	4.7884	5.0834	4.4104	5.3472	4.7936	5.3856
3.685	3.9648	3.6872	3.5962	3.859	3.8524	5.0214	5.8628	4.486	4.9578	4.9994	5.127
4.1508	3.4736	3.3424	3.8884	4.1296	3.969	5.641	5.2862	5.1496	4.536	5.1662	5.3008
3.8766	3.697	3.3122	3.5198	3.8062	4.0666	5.2318	5.6042	4.6944	4.5112	5.456	5.5232
4.37	4.1556	3.5816	4.1616	4.5338	4.5144	5.5872	5.9448	5.6352	5.4582	5.4458	5.5948
5.1554	4.1934	4.1274	5.1236	5.7682	5.262	5.9416	6.8468	5.896	5.2328	6.202	6.1704
5.3302	5.014	4.175	5.0852	5.2646	4.7626	5.3064	6.0124	6.024	5.3702	5.8346	6.3838
4.7558	5.2568	4.7246	5.0548	4.7736	4.6184	5.5202	5.598	6.0152	5.4426	5.6408	5.669
Fig S2i
	PBS	MCF-10A EV	MDA-MB-231 EV	10A/miR-204 EV	Dunnett multiple comparisons	Mean Diff.	95.00% CI of diff.	Below threshold?	Summary	Adjusted P Value
	1.30811	0.180607	2.43624	11.8109	MDA-MB-231 EV vs PBS	2.369	0.3387 to 4.399	Yes	*	0.0224
	2.27932	0.13108	2.84285	10.9365	MDA-MB-231 EV vs MCF-10A EV	2.927	0.8969 to 4.957	Yes	**	0.0059
	1.35772	0.819319	4.94759	9.05129	10A/miR-204 EV vs PBS	8.962	6.932 to 10.99	Yes	****	<0.0001
	0.247023	1.82842	4.44019	9.24139	10A/miR-204 EV vs MCF-10A EV	9.520	7.490 to 11.55	Yes	****	<0.0001
	Tumour Free	4T1/Ctrl	4T1/Rab27a KO	4T1/miR-204 KO
	1.09029	5.79902	0.626591	0.799504	4T1/Ctrl vs Tumour Free	4.954	2.743 to 7.166	Yes	***	0.0002
	1.40417	9.27651	0.550727	0.179712	4T1/Ctrl vs 4T1/Rab27a KO	5.481	3.269 to 7.692	Yes	****	<0.0001
	0.996929	4.21136	0.341546	0.233239	4T1/Ctrl vs 4T1/miR-204 KO	5.622	3.411 to 7.833	Yes	****	<0.0001
	0.655198	4.67768	0.523586	0.264433
Fig S2k
Fig S2l
	4T1/Ctrl							4T1/miR-204 KO							Source of Variation	% of total variation	P value	P value summary	Significant?
Day 3	21.32	21.42	21.2	20.59	21.1	22.78	21.22	21.28	21.94	20.84	22.63	20.83	20.63	20.5	Time	4.421	0.5678	ns
Day 6	21.13	19.8	21.5	19.34	19.64	22.58	21.13	22.19	22.06	21.14	23.63	21.26	21.1	20.64	Column Factor	25.26	<0.0001	****
Day 9	19.04	21.89	17.72	20.65	20.34	22.16	21.03	22	22.51	21.22	23.68	20.86	21.15	20.98
Day 12	19.38	21.35	18.2	19.23	19.04	22.43	21.47	21.61	22.45	21.49	23.89	21.41	20.54	20.94
Day 15	22.13	20.69	21.82	18.96	20.66	19.01	20.92	21.69	22.57	21.82	25.28	21.52	21.75	20.93
Day 18	21.78	22.54	19.92	20.98	20.24	22.25	21.94	22.2	23.11	21.87	24.54	20.55	20.55	21.01
Day 21	21.87	19.75	22.94	22.24	20.73	22.15	21.7	21.7	22.93	22.05	24.96	21.86	20.9	21.4
Day 24	19.8	18.67	22.5	21.55	19.75	21.91	21.88	21.61	22.98	22.13	24.12	21.86	20.95	20.92
Day 27	20.71	22.74	18.3	21.58	21.32	21.83	21.87	22.76	24	22.06	25.11	21.77	21.46	21.46
Day 30	20.54	21.83	18.65	21.32	20.39	21.97	20.98	21.4	22.65	21.42	23.84	22.88	22.09	23.99
Day 33	20.84	22.41	19.48	21.71	20.42	21.29	20.56	21.55	23.5	21.81	23.7	22.51	21.73	21.6
Day 36	22.05	22.04	18.51	21.93	19.26	21.97	20.21	22.09	24.21	22.32	23.74	22.65	21.6	21.85
Day 39	20.68	21.39	18.5	21.01	19.85	21.09	20.62	22.44	21.8	22.4	24.01	23.73	22.46	22.98
Day 42	20.79	21.33	18.42	21.35	19.12	21.43	20.19	22.31	22.48	22.17	23.94	23.27	22.15	22.83
Fig S2m
	4T1/Ctrl	4T1/miR-204 KO	Unpaired t test	P value	P value summary	Significantly different (P < 0.05)?	One- or two-tailed P value?	t, df
iWAT	0.601892	1.18774	4T1/miR-204 KO vs 4T1/Ctrl	0.0002	***	Yes	Two-tailed	t=4.996, df=14
	0.616698	0.424468
	0.426136	1.28002
	0.376547	1.37285
	0.603318	1.14988
	0.236407	1.02597
	0.485437	1.55169
	0.516796	0.981987
eWAT	0.607211	1.04669	4T1/miR-204 KO vs 4T1/Ctrl	0.0001	***	Yes	Two-tailed	t=5.324, df=14
	0.378788	0.512577
	0.516674	1.17471
	0.268962	1.39514
	0.351936	0.820669
	0.088652	0.81019
	0.161812	1.31792
	0.258398	0.792074
BAT	0.472915	0.757	4T1/miR-204 KO vs 4T1/Ctrl	0.0484	ns	No	Two-tailed	t=2.163, df=14
	0.426945	0.611018
	0.61553	0.529528
	0.699301	0.66616
	0.588235	0.726464
	0.531915	0.577335
	0.580781	0.806753
	0.671835	0.733402
GA	1.16979	1.3322	4T1/miR-204 KO vs 4T1/Ctrl	0.0048	**	Yes	Two-tailed	t=3.858, df=8
	1.15331	1.31005
	1.10726	1.2672
	1.14092	1.40664
	1.24517	1.54774
TA	0.287638	0.36284	4T1/miR-204 KO vs 4T1/Ctrl	0.0181	*	Yes	Two-tailed	t=2.962, df=8
	0.394749	0.379396
	0.3274	0.413384
	0.286048	0.440706
	0.216444	0.53002
Fig S2n
4T1/Ctrl						4T1/miR-204 KO							4T1/Ctrl	4T1/miR-204 KO	Unpaired t test	P value	P value summary	Significantly different (P < 0.05)?	One- or two-tailed P value?	t, df
7.35663	7.17687	7.20825	5.6124	5.1914	8.2578	4.2012	3.9356	4.01213	4.62362	4.19763	5.27738	Nigh	6.15616	4.10446	4T1/miR-204 KO vs 4T1/Ctrl	<0.0001	****	Yes	Two-tailed	t=7.154, df=10
6.84687	7.25038	7.51537	6.2488	5.6512	8.2688	4.7114	4.451	4.19675	4.66087	5.52862	4.34312		5.04938	4.20239
6.84175	6.618	7.30438	7.5782	6.6416	7.1296	4.2692	4.309	4.31725	5.79775	5.37362	4.61475		5.74284	3.70748
6.19813	6.35313	6.782	6.9316	5.6346	6.004	4.3274	4.7504	3.93712	5.31187	5.24875	3.86612		6.55678	4.25124
6.28975	5.6675	6.48463	6.5462	6.5656	6.6726	3.9852	4.4064	3.98775	4.24988	5.22225	5.12113		5.76497	4.19313
7.00437	4.17713	5.5795	7.0524	5.5904	7.3984	4.0398	3.5678	4.533	4.99613	4.78625	4.03562		6.59867	4.38136
6.9725	4.72475	5.29488	7.1788	6.2458	8.011	4.1552	3.9088	3.99087	5.088	4.42138	4.933	Day	5.77232	3.94124	4T1/miR-204 KO vs 4T1/Ctrl	0.0003	***	Yes	Two-tailed	t=5.486, df=10
5.6085	5.25713	5.305	6.504	5.6926	5.8772	3.8508	3.5102	3.88863	4.89337	4.803	4.23463		4.57228	3.88154
6.11862	4.539	4.84337	6.6508	6.4638	6.5348	3.693	3.9182	3.46287	3.48425	4.73163	5.21488		5.34244	3.67426
5.69588	5.66012	4.94675	7.4326	5.04	6.6462	4.2504	4.2716	3.365	4.44588	2.89487	3.783		5.59712	4.07163
5.228	4.86688	4.99763	5.933	5.5252	5.5512	3.4682	4.6182	3.762	3.089	4.14025	4.92587		4.93583	3.91522
4.97025	4.11787	5.14738	5.2904	5.4606	5.5836	4.404	4.881	3.602	3.813	3.54637	4.26187		5.96284	4.55657
4.88488	4.1945	4.96175	6.2504	5.7466	5.8048	3.5052	4.4066	3.42088	3.12875	3.1735	4.12638
4.76537	4.07225	4.82975	5.282	5.1492	5.5192	2.9916	3.065	3.56875	3.87012	3.56625	4.353
4.91862	3.938	4.43888	5.0344	4.8462	5.1152	3.2274	3.0172	3.5135	3.592	3.20725	4.59462
4.87375	4.27037	4.43963	4.8852	4.5772	5.5752	3.1632	3.3702	3.5335	3.357	3.64113	3.79787
4.88187	4.00962	4.39888	5.7424	4.4434	5.4694	3.3598	3.1292	3.70575	3.573	3.20587	4.44225
4.82338	3.8645	4.37312	4.7926	5.0456	5.4562	3.5606	3.1488	3.60675	3.37438	3.58237	3.87125
4.8425	3.93987	4.40013	5.0492	4.2574	5.5872	3.7436	3.5486	3.64425	3.90925	3.3835	4.64375
4.97138	4.14575	4.53613	5.573	4.5852	5.3704	4.1436	3.5046	3.61987	3.4405	3.55163	4.30938
5.24287	4.1665	4.4865	4.6502	4.1004	5.0872	4.1306	3.7458	3.84125	4.2445	3.8255	5.2705
6.06762	5.4395	6.27163	4.6786	4.286	6.005	4.179	3.8354	4.30112	4.55363	4.56825	5.70075
6.84987	6.26075	7.87212	6.265	5.4058	6.9136	4.7518	4.7854	3.86125	5.41113	4.74225	4.83613
6.9985	5.87937	7.82625	6.8644	6.0666	7.6108	5.0758	4.9754	3.828	4.86562	4.81837	4.93888
7.09363	5.27862	7.453	7.1198	6.6858	6.4494	4.5988	4.576	3.65275	4.86813	4.72762	5.29725
7.23075	5.4065	6.89575	6.6872	6.0812	6.8614	5.0388	4.474	3.85938	5.0845	4.51325	4.39388
7.4075	4.64787	6.40763	7.2302	6.1048	5.9122	5.065	4.677	3.76788	5.2505	3.9875	4.73038
6.72837	4.89925	6.07988	6.9822	6.726	7.7338	4.4	4.7606	3.74213	3.68025	4.06163	4.15425
5.4005	4.12638	4.68163	7.16	5.9378	7.8556	4.3812	4.4052	3.23137	4.50875	4.22375	4.77337
6.32525	4.93238	5.94512	6.7954	6.5418	7.0018	4.0822	4.0184	3.29188	3.32225	3.1205	3.38075
6.06313	4.68163	4.84488	6.2544	5.3748	6.36	3.775	3.622	3.3365	3.26487	4.03662	4.52738
5.53163	5.3675	4.78825	6.5954	5.456	5.8156	3.9456	3.8178	3.64475	3.82213	3.70138	3.70087
5.22387	3.802	4.905	6.8728	5.8682	5.6694	3.8082	4.3272	3.14062	3.3575	3.29237	4.02275
5.25962	4.03	4.94287	5.7224	4.4758	5.4822	3.535	4.0922	3.39637	3.1925	3.60412	4.25612
5.213	3.76762	5.01138	6.0148	4.9722	6.1782	3.3716	3.9616	3.231	3.80975	3.24812	3.75113
5.13925	3.8365	4.46363	4.9688	4.4322	5.1132	3.1498	3.5972	3.6295	3.41513	3.2235	3.55313
5.34638	3.85125	4.45563	6.4088	4.94	6.0452	3.2494	3.6154	3.86525	3.07975	3.74337	4.663
5.33863	4.04338	4.41413	5.4146	4.7518	5.4768	3.4282	3.8264	3.654	4.0375	3.528	3.7985
5.39912	3.7115	4.45312	5.3312	4.2558	5.6322	3.495	3.5738	3.60675	3.38362	3.69537	4.386
5.375	3.9025	4.4575	5.0528	4.7214	5.965	3.7338	3.816	3.741	3.71013	3.82925	5.07463
5.38863	3.86687	4.52562	5.3274	4.7906	5.2324	4.0258	4.1356	3.75375	4.30563	4.10412	4.93037
5.59138	3.92762	4.48362	5.9718	4.4418	6.107	3.9072	4.156	3.84837	4.31363	4.53087	5.10388
6.03175	5.2095	6.04587	5.0014	4.404	5.2674	4.4472	4.081	3.488	4.505	4.3695	4.25775
7.09063	5.95538	7.47025	5.7544	4.7522	5.3886	4.1168	3.9836	3.69238	4.46687	4.17513	4.463
6.948	5.55112	7.02337	5.047	4.5644	5.8552	4.5186	4.164	3.739	4.41613	4.38837	4.92087
6.922	4.71063	6.61587	6.608	5.8428	7.9532	4.8302	4.5396	3.438	4.97025	3.833	4.12737
7.65512	5.41988	6.32238	6.5586	6.623	7.5254	4.459	4.301	3.74887	4.16437	4.12975	4.70175
7.3285	5.40412	5.1165	6.7874	5.8624	7.1456	4.5464	4.4324	3.16188	5.04625	4.37263	4.04575
Fig S2o
	MCF-10A EV	10A/miR-204 EV	Unpaired t test	P value	P value summary	Significantly different (P < 0.05)?	One- or two-tailed P value?	t, df
	3.658	1.9	10A/miR-204 EV vs MCF-10A EV	0.0004	***	Yes	Two-tailed	t=4.583, df=14
	3.998	1.63083
	2.619	2.61375
	4.208	1.99917
	3.738	3.10667
	5.07	2.169
	6.057	2.232
	3.508	2.4025
	4T1/Ctrl	4T1/miR-204 KO	4T1/miR-204 KO vs 4T1/Ctrl	<0.0001	****	Yes	Two-tailed	t=6.422, df=14
	2.16993	3.143
	2.23491	3.422
	2.32563	3.123
	1.6475	3.1
	2.55687	3.227
	2.33312	4.126
	1.67437	3.35
	2.56875	3.0615

[truncated: 6 more sheets: Supplementary Figure 3, Supplementary Figure 4, Supplementary Figure 5, Supplementary Figure 6, Supplementary Figure 7, Supplementary Figure 8]
